# Supplementary material for: Integrating socio-ecosystemic factors in One Health approaches: a scoping review in zoonotic disease research
Source: One Health. 2025 May 24;20:101086. doi: 10.1016/j.onehlt.2025.101086 (PMC12158535; doi:10.1016/j.onehlt.2025.101086)
Supplement: Supplementary file 2 — Supplementary material 2 [file mmc2.xlsx]

## Sheet: CAPTION
COLOR CODE			CAPTION					Inclusion = 1 ; Exclusion = 0
Yellow	Factors		ITEM	DEFINITION	VALUE	MEANING		EC	CE1	Inadequate format:	Inadequate format, document not available, incomplete, untranslatable or malicious website.
Green	Inclusions, included articles		Everywhere		NA	Not applicable in this condition			CE2	Irrelevant field of research:	Irrelevant research subject or field (modeling, urbanism…)
Pink	Complementary articles				ND	No data, undefined			CE3	Absence of applied epidemiology:	Individual medicine, fundamental pathogen study, diagnostic test, laboratory protocol…
Red	Exclusions		TYPE	Type of study: general form and methodology applied	EPI	Epidemiological (cohort, transverse or case-control) and Public Health			CE4a	Non-zoonotic agent:	Pollution (heavy metals, microplastics, pesticides, etc.) and environmental degradation (water, air and food quality).
Databasis partially translated from French					MED	Medical (patient studies, testing or treatment implementation)			CE4b		Ecological disruption (algae, cyanobacteria, plant diseases, natural disasters, etc.)
					ECL	Ecological (study of ecosystems, zoology, flora, etc.)			CE4c		Non-infectious conditions (obesity, cancer, psychological disorders, allergies, etc.)
					KAP	Knowledge/Attitudes/Practice (epidemiology)			CE4d		Antibiotic use, antibiotic resistance, anthelmintic resistance…
IDENTIFIERS					SHS	Humanities and Social Sciences (sociology, anthropology, ethnology, history, etc.)			CE4e		Others
XNNN or XXNNN where X are letters and N numbers					ECN	Economic			CE5	Absence of relevant factor:	The zoonotic risk is not the subject, non-zoonotic agent or in strict human or veterinary medical study, no social, economic and ecological risk factors linked to populations.
					REV	Literature review		IC	CI1	Explicit presence of zoonotic risk factor
ID_F	Raw Factors (F000)				RAP	Reports and opinion articles
ID_A	Included articles (A000)		ECHELLE	Study scale: size of area of interest	LOCA	Local
ID_C	Complementary articles (C000)				NTNL	National
ID_FA	Final factors (FA000)				INTN	International (cluster or random)
					GLBL	Global
			REGION	Study region: geographical area covered	GLBL	Global (if global scale)
					EURO	Europe
					AMNO	North America
					AMSU	Central and South America and the Caribbean
					AFNO	North Africa, mediterranean rif
					AFCO	Central and West Africa
					AFSE	South and East Africa
					OCEA	Oceania
					ASSO	South Asia and the Indian Ocean
					ASSE	South-East Asia
					ASCE	Central Asia and the Far East
			F_NATURE	Nature of factor: field of study in which the risk factor fits (idem for FA_NATURE)	ECOLO	Ecological
					ECONO	Economic
					SOCIO	Social
			F_RISQUE	Nature of the zoonotic risk	MIX	Mixed, different pathogens are studied
					BAC	Bacterian
					VIR	Viral
					EDP	Endoparasitic
					ETP	Ectoparasitic
					PRI	Prions and non-conventional agents
			F_CAUSE	Causal link: importance of the factor studied	S	Suggested
					A	Proven
					M	Proven and measured
			F_ESPECE	Animal population studied	SY	Synanthropic
					ER	Livestock
					DO	Companion or hobby animals
					FS	Wildlife
					MX	Mixed, different species are studied, no population specified
					IV	Invertebrates, especially vectors

## Sheet: 1 - QUERIES
	Research		Databases
	Themes	Keywords	PubMed (R)		Scopus (R)		Web Of Science TM
			REF	Queries	REF	Queries	REF	Queries
TEST 1	Ecology	Indicator, epidemic, ecosystem, ecologic	0	(((indicator[Title/Abstract] ) AND (epidemic[Title/Abstract])) AND (ecosystem[Title/Abstract])) AND (ecology)	59	ABS ( "indicator" ) AND ABS ( epidemi* ) AND ABS ( ecosystem ) AND ( ecolo*)	25	(((AB=(indicator)) AND AB=(epidem*)) AND AB=(ecosystem)) AND ALL=(ecolo*)
	Economy	Indicator, epidemic, ecosystem, economical	0	(((indicator[Title/Abstract] ) AND (epidemic[Title/Abstract])) AND (ecosystem[Title/Abstract])) AND (economical)	32	ABS ( "indicator" ) AND ABS ( epidemi* ) AND ABS ( ecosystem ) AND ( econo*)	12	(((AB=(indicator)) AND AB=(epidem*)) AND AB=(ecosystem)) AND ALL=(econo*)
	Social	Indicator, epidemic, ecosystem, social	1	(((indicator[Title/Abstract] ) AND (epidemic[Title/Abstract])) AND (ecosystem[Title/Abstract])) AND (social)	30	ABS ( "indicator" ) AND ABS ( epidemi* ) AND ABS ( ecosystem ) AND ( social )	10	(((AB=(indicator)) AND AB=(epidem*)) AND AB=(ecosystem)) AND ALL=(social)
	TOTALS	169	1		121		47
TEST 2	Ecology	One Health, ecosystems, indicator, risk factore, epidemiologic factor, ecology	149	(One Health OR ecosystem[Title/Abstract]) AND (indicator[Title/Abstract] OR risk factor[Title/Abstract] OR epidemiologic factor[Title/Abstract]) AND ecology[Title/Abstract]	17829	(ALL(One Health) OR ABS(*ecosystem*)) AND (ABS("indicator") OR ABS(risk factor) OR ABS(epidemiologic factor)) AND ABS(ecolo*)	5718	(ALL=(One Health) OR AB=(ecosystem*)) AND (AB=("indicator") OR AB=(risk factor) OR AB=(epidemiologic factor)) AND AB=(ecolo*)
	Economy	One Health, ecosystems, indicator, risk factore, epidemiologic factor, economical	40	(One Health OR ecosystem[Title/Abstract]) AND (indicator[Title/Abstract] OR risk factor[Title/Abstract] OR epidemiologic factor[Title/Abstract]) AND economical[Title/Abstract]	28388	(ALL(One Health) OR ABS(*ecosystem*)) AND (ABS("indicator") OR ABS(risk factor) OR ABS(epidemiologic factor)) AND ABS(econo*)	6846	(ALL=(One Health) OR AB=(ecosystem*)) AND (AB=("indicator") OR AB=(risk factor) OR AB=(epidemiologic factor)) AND AB=(econo*)
	Social	One Health, ecosystems, indicator, risk factore, epidemiologic factor, social	2502	(One Health OR ecosystem[Title/Abstract]) AND (indicator[Title/Abstract] OR risk factor[Title/Abstract] OR epidemiologic factor[Title/Abstract]) AND social[Title/Abstract]	43337	(ALL(One Health) OR ABS(*ecosystem*)) AND (ABS("indicator") OR ABS(risk factor) OR ABS(epidemiologic factor)) AND ABS(social)	11183	(ALL=(One Health) OR AB=(ecosystem*)) AND (AB=("indicator") OR AB=(risk factor) OR AB=(epidemiologic factor)) AND AB=(social)
	TOTALS	115992	2691		89554		23747
TEST 3	Ecology	One Health, ecosystems, socio-ecosystems, indicator, risk factor, epidemiologic factor, health factor, epidemic, ecological	4	(One Health[Title/Abstract] OR ecosystem[Title/Abstract] OR socio-ecosystem[Title/Abstract]) AND (indicator OR risk factor[Title/Abstract] OR epidemiologic factor[Title/Abstract] OR health factor[Title/Abstract]) AND epidemic[Title/Abstract] AND ecological[Title/Abstract]	381	(ABS(One Health) OR ABS(*ecosystem*) OR ABS(socio-ecosystem)) AND (ABS("indicator") OR ABS(risk factor) OR ABS(epidemiologic factor) OR ABS(health factor)) AND ABS(epidem*) AND ABS(ecolo*)	241	(AB=(One Health) OR AB=(ecosystem*) OR AB=(socio-ecosystem)) AND (AB=("indicator") OR AB=(risk factor) OR AB=(epidemiologic factor) OR AB=(health factor)) AND AB=(epidem*) AND AB=(ecolo*)
	Economy	One Health, ecosystems, socio-ecosystems, indicator, risk factor, epidemiologic factor, health factor, epidemic, economical	0	(One Health[Title/Abstract] OR ecosystem[Title/Abstract] OR socio-ecosystem[Title/Abstract]) AND (indicator OR risk factor[Title/Abstract] OR epidemiologic factor[Title/Abstract] OR health factor[Title/Abstract]) AND epidemic[Title/Abstract] AND economical[Title/Abstract]	1268	(ABS(One Health) OR ABS(*ecosystem*) OR ABS(socio-ecosystem)) AND (ABS("indicator") OR ABS(risk factor) OR ABS(epidemiologic factor) OR ABS(health factor)) AND ABS(epidem*) AND ABS(econo*)	755	(AB=(One Health) OR AB=(ecosystem*) OR AB=(socio-ecosystem)) AND (AB=("indicator") OR AB=(risk factor) OR AB=(epidemiologic factor) OR AB=(health factor)) AND AB=(epidem*) AND AB=(econo*)
	Social	One Health, ecosystems, socio-ecosystems, indicator, risk factor, epidemiologic factor, health factor, epidemic, social, sociologic, society	0	(One Health[Title/Abstract] OR ecosystem[Title/Abstract] OR socio-ecosystem[Title/Abstract]) AND (indicator OR risk factor[Title/Abstract] OR epidemiologic factor[Title/Abstract] OR health factor[Title/Abstract]) AND epidemic[Title/Abstract] AND (social[Title/Abstract] AND sociologic[Title/Abstract] AND society[Title/Abstract])	3215	(ABS(One Health) OR ABS(*ecosystem*) OR ABS(socio-ecosystem)) AND (ABS("indicator") OR ABS(risk factor) OR ABS(epidemiologic factor) OR ABS(health factor)) AND ABS(epidem*) AND (ABS(social) OR ABS(socio*) OR ABS(society))	1963	(AB=(One Health) OR AB=(ecosystem*) OR AB=(socio-ecosystem)) AND (AB=("indicator") OR AB=(risk factor) OR AB=(epidemiologic factor) OR AB=(health factor)) AND AB=(epidem*) AND (AB=(social) OR AB=(socio*) OR AB=(society))
	TOTALS	7827	4		4864		2959
TEST 3	Ecology	One Health, ecosystems, socio-ecosystems, indicator, risk factor, epidemiologic factor, health factor, measuring, assessment, public health, monitoring, epidemic, ecological, environnemental	235	(One Health[Title/Abstract] OR ecosystem[Title/Abstract] OR socio-ecosystem[Title/Abstract]) AND (indicator[Title/Abstract] OR risk factor[Title/Abstract] OR epidemiologic factor[Title/Abstract] OR health factor[Title/Abstract] OR measuring[Title/Abstract] OR assessment[Title/Abstract] OR public health[Title/Abstract] OR monitoring[Title/Abstract]) AND epidemic[Title/Abstract] AND (ecology[Title/…	791	(ABS(One Health) OR ABS(*ecosystem*) OR ABS(socio-ecosystem)) AND (ABS("indicator") OR ABS(risk factor) OR ABS(epidemiologic factor) OR ABS(health factor) OR ABS(measur*) OR ABS(assessment) OR ABS(public health) OR ABS(monitoring)) AND ABS(epidem*) AND (ABS(ecolo*) OR ABS(environnement*))	552	(AB=(One Health) OR AB=(ecosystem*) OR AB=(socio-ecosystem)) AND (AB=("indicator") OR AB=(risk factor) OR AB=(epidemiologic factor) OR AB=(health factor) OR AB=(measur*) OR AB=(assessment) OR AB=(public health) OR AB=(monitoring)) AND AB=(epidem*) AND (AB=(ecolo*) OR AB=(environnement*))
	Economy	One Health, ecosystems, socio-ecosystems, indicator, risk factor, epidemiologic factor, health factor, measuring, assessment, public health, monitoring, epidemic, economical, financial, monetary	1	(One Health[Title/Abstract] OR ecosystem[Title/Abstract] OR socio-ecosystem[Title/Abstract]) AND (indicator[Title/Abstract] OR risk factor[Title/Abstract] OR epidemiologic factor[Title/Abstract] OR health factor[Title/Abstract] OR measuring[Title/Abstract] OR assessment[Title/Abstract] OR public health[Title/Abstract] OR monitoring[Title/Abstract]) AND epidemic[Title/Abstract] AND (economical[Tit…	2979	(ABS(One Health) OR ABS(*ecosystem*) OR ABS(socio-ecosystem)) AND (ABS("indicator") OR ABS(risk factor) OR ABS(epidemiologic factor) OR ABS(health factor) OR ABS(measur*) OR ABS(assessment) OR ABS(public health) OR ABS(monitoring)) AND ABS(epidem*) AND (ABS(econo*) OR ABS(monetary) OR ABS(financial))	1980	(AB=(One Health) OR AB=(ecosystem*) OR AB=(socio-ecosystem)) AND (AB=("indicator") OR AB=(risk factor) OR AB=(epidemiologic factor) OR AB=(health factor) OR AB=(measur*) OR AB=(assessment) OR AB=(public health) OR AB=(monitoring)) AND AB=(epidem*) AND (AB=(econo*) OR AB=(financial)OR AB=(monetary))
	Social	One Health, ecosystems, socio-ecosystems, indicator, risk factor, epidemiologic factor, health factor, measuring, assessment, public health, monitoring, epidemic, social, sociological, society	19	(One Health[Title/Abstract] OR ecosystem[Title/Abstract] OR socio-ecosystem[Title/Abstract]) AND (indicator[Title/Abstract] OR risk factor[Title/Abstract] OR epidemiologic factor[Title/Abstract] OR health factor[Title/Abstract] OR measuring[Title/Abstract] OR assessment[Title/Abstract] OR public health[Title/Abstract] OR monitoring[Title/Abstract]) AND epidemic[Title/Abstract] AND (sociological[T…	6227	(ABS(One Health) OR ABS(*ecosystem*) OR ABS(socio-ecosystem)) AND (ABS("indicator") OR ABS(risk factor) OR ABS(epidemiologic factor) OR ABS(health factor) OR ABS(measur*) OR ABS(assessment) OR ABS(public health) OR ABS(monitoring)) AND ABS(epidem*) AND (ABS(social) OR ABS(socio*) OR ABS(society))	3906	(AB=(One Health) OR AB=(ecosystem*) OR AB=(socio-ecosystem)) AND (AB=("indicator") OR AB=(risk factor) OR AB=(epidemiologic factor) OR AB=(health factor) OR AB=(measur*) OR AB=(assessment) OR AB=(public health) OR AB=(monitoring)) AND AB=(epidem*) AND (AB=(socio*) OR AB=(society)OR AB=(social))
	TOTALS	16690	255		9997		6438
TEST 4	Ecology	One Health, ecosystems, socio-ecosystems, indicator, risk factor, assessment, public health, sanitary, monitoring, epidemic, ecological, environnemental	4	(One Health[Title/Abstract]OR ecosystem[Title/Abstract] OR socio-ecosystem[Title/Abstract])AND (indicator[Title/Abstract] OR risk factor[Title/Abstract] OR assessment[Title/Abstract] OR monitoring[Title/Abstract]) AND epidemic[Title/Abstract] AND (public health OR sanitary) AND (ecology[Title/Abstract] OR environnement[Title/Abstract] OR environnemental[Title/Abstract] OR ecological[Title/Abstrac…	275	(ABS(One Health)OR ABS(*ecosystem*)OR ABS(socio-ecosystem))AND (ABS("indicator")OR ABS(risk factor)OR ABS(assessment)OR ABS(monitoring)) AND ABS(epidem*) AND (ALL(public health) OR ALL(sanitary))AND (ABS(ecolo*)OR ABS(environnement*))	110	(AB=(One Health) OR AB=(ecosystem*) OR AB=(socio-ecosystem)) AND (AB=("indicator") OR AB=(risk factor) OR AB=(assessment) OR AB=(monitoring)) AND AB=(epidem*) AND (ALL=(public health) OR ALL=(sanitary)) AND (AB=(ecolo*) OR AB=(environnement*))
	Economy	One Health, ecosystems, socio-ecosystems, indicator, risk factor, assessment, public health, sanitary, monitoring, epidemic, economical, economy, financial, monetary	1	(One Health[Title/Abstract]OR ecosystem[Title/Abstract] OR socio-ecosystem[Title/Abstract])AND (indicator[Title/Abstract] OR risk factor[Title/Abstract] OR assessment[Title/Abstract] OR monitoring[Title/Abstract]) AND epidemic[Title/Abstract] AND (public health OR sanitary) AND (economy[Title/Abstract] OR economical[Title/Abstract] OR financial[Title/Abstract] OR monetary[Title/Abstract])	951	(ABS(One Health)OR ABS(*ecosystem*)OR ABS(socio-ecosystem))AND (ABS("indicator")OR ABS(risk factor)OR ABS(assessment)OR ABS(monitoring)) AND ABS(epidem*) AND (ALL(public health) OR ALL(sanitary))AND (ABS(econo*)OR ABS(financial) OR ABS(monetary))	372	(AB=(One Health) OR AB=(ecosystem*) OR AB=(socio-ecosystem)) AND (AB=("indicator") OR AB=(risk factor) OR AB=(assessment) OR AB=(monitoring)) AND AB=(epidem*) AND (ALL=(public health) OR ALL=(sanitary)) AND (AB=(econo*) OR AB=(financial) OR AB=(monetary))
	Social	One Health, ecosystems, socio-ecosystems, indicator, risk factor, assessment, public health, sanitary, monitoring, epidemic, society, sociological, sociology, social	8	(One Health[Title/Abstract]OR ecosystem[Title/Abstract] OR socio-ecosystem[Title/Abstract])AND (indicator[Title/Abstract] OR risk factor[Title/Abstract] OR assessment[Title/Abstract] OR monitoring[Title/Abstract]) AND epidemic[Title/Abstract] AND (public health OR sanitary) AND (social[Title/Abstract] OR sociological[Title/Abstract] OR society[Title/Abstract] OR sociology[Title/Abstract])	2043	(ABS(One Health)OR ABS(*ecosystem*)OR ABS(socio-ecosystem))AND (ABS("indicator")OR ABS(risk factor)OR ABS(assessment)OR ABS(monitoring)) AND ABS(epidem*) AND (ALL(public health) OR ALL(sanitary))AND (ABS(social)OR ABS(socio*) OR ABS(society))	743	(AB=(One Health) OR AB=(ecosystem*) OR AB=(socio-ecosystem)) AND (AB=("indicator") OR AB=(risk factor) OR AB=(assessment) OR AB=(monitoring)) AND AB=(epidem*) AND (ALL=(public health) OR ALL=(sanitary)) AND (AB=(social) OR AB=(society) OR AB=(socio*))
	TOTALS	4507	13		3269		1225
TEST 5	Ecology	One Health, ecosystems, socio-ecosystems, indicator, risk factor, assessment, public health, sanitary, monitoring, epidemic, ecological, environnemental, POST 2004	3	(One Health[Title/Abstract]OR ecosystem[Title/Abstract] OR socio-ecosystem[Title/Abstract])AND (indicator[Title/Abstract] OR risk factor[Title/Abstract] OR assessment[Title/Abstract] OR monitoring[Title/Abstract]) AND epidemic[Title/Abstract] AND (public health OR sanitary) AND (ecology[Title/Abstract] OR environnement[Title/Abstract] OR environnemental[Title/Abstract] OR ecological[Title/Abstrac…	242	(ABS(One Health)OR ABS(*ecosystem*)OR ABS(socio-ecosystem))AND (ABS("indicator")OR ABS(risk factor)OR ABS(assessment)OR ABS(monitoring)) AND ABS(epidem*) AND (ALL(public health) OR ALL(sanitary))AND (ABS(ecolo*)OR ABS(environnement*)) AND PUBYEAR AFT 2004	100	(AB=(One Health) OR AB=(ecosystem*) OR AB=(socio-ecosystem)) AND (AB=("indicator") OR AB=(risk factor) OR AB=(assessment) OR AB=(monitoring)) AND AB=(epidem*) AND (ALL=(public health) OR ALL=(sanitary)) AND (AB=(ecolo*) OR AB=(environnement*)) ; FILTRE : PY>2004
	Economy	One Health, ecosystems, socio-ecosystems, indicator, risk factor, assessment, public health, sanitary, monitoring, epidemic, economical, economy, financial, monetary, POST 2004	1	(One Health[Title/Abstract]OR ecosystem[Title/Abstract] OR socio-ecosystem[Title/Abstract])AND (indicator[Title/Abstract] OR risk factor[Title/Abstract] OR assessment[Title/Abstract] OR monitoring[Title/Abstract]) AND epidemic[Title/Abstract] AND (public health OR sanitary) AND (economy[Title/Abstract] OR economical[Title/Abstract] OR financial[Title/Abstract] OR monetary[Title/Abstract]) ; FILTR…	820	(ABS(One Health)OR ABS(*ecosystem*)OR ABS(socio-ecosystem))AND (ABS("indicator")OR ABS(risk factor)OR ABS(assessment)OR ABS(monitoring)) AND ABS(epidem*) AND (ALL(public health) OR ALL(sanitary))AND (ABS(econo*)OR ABS(financial) OR ABS(monetary)) AND PUBYEAR AFT 2004	334	(AB=(One Health) OR AB=(ecosystem*) OR AB=(socio-ecosystem)) AND (AB=("indicator") OR AB=(risk factor) OR AB=(assessment) OR AB=(monitoring)) AND AB=(epidem*) AND (ALL=(public health) OR ALL=(sanitary)) AND (AB=(econo*) OR AB=(financial) OR AB=(monetary)) ; FILTRE : PY>2004
	Social	One Health, ecosystems, socio-ecosystems, indicator, risk factor, assessment, public health, sanitary, monitoring, epidemic, society, sociological, sociology, social, POST 2004	6	(One Health[Title/Abstract]OR ecosystem[Title/Abstract] OR socio-ecosystem[Title/Abstract])AND (indicator[Title/Abstract] OR risk factor[Title/Abstract] OR assessment[Title/Abstract] OR monitoring[Title/Abstract]) AND epidemic[Title/Abstract] AND (public health OR sanitary) AND (social[Title/Abstract] OR sociological[Title/Abstract] OR society[Title/Abstract] OR sociology[Title/Abstract]) ; FILTR…	1702	(ABS(One Health)OR ABS(*ecosystem*)OR ABS(socio-ecosystem))AND (ABS("indicator")OR ABS(risk factor)OR ABS(assessment)OR ABS(monitoring)) AND ABS(epidem*) AND (ALL(public health) OR ALL(sanitary))AND (ABS(social)OR ABS(socio*) OR ABS(society)) AND PUBYEAR AFT 2004	660	(AB=(One Health) OR AB=(ecosystem*) OR AB=(socio-ecosystem)) AND (AB=("indicator") OR AB=(risk factor) OR AB=(assessment) OR AB=(monitoring)) AND AB=(epidem*) AND (ALL=(public health) OR ALL=(sanitary)) AND (AB=(social) OR AB=(society) OR AB=(socio*)) ; FILTRE : PY>2004
	TOTALS	3868	10		2764		1094
TEST 6	Ecology	One Health, ecosystems, socio-ecosystems, indicator, risk factor, assessment, public health, sanitary, monitoring, epidemic, ecological, environnemental	4	(One Health[Title/Abstract]OR ecosystem[Title/Abstract] OR socio-ecosystem[Title/Abstract])AND (indicator[Title/Abstract] OR risk factor[Title/Abstract] OR assessment[Title/Abstract] OR monitoring[Title/Abstract]) AND epidemic[Title/Abstract] AND (public health OR sanitary) AND (ecology[Title/Abstract] OR environnement[Title/Abstract] OR environnemental[Title/Abstract] OR ecological[Title/Abstrac…	275	(ABS(One Health)OR ABS(*ecosystem*)OR ABS(socio-ecosystem))AND (ABS("indicator")OR ABS(risk factor)OR ABS(assessment)OR ABS(monitoring)) AND ABS(epidem*) AND (ALL(public health) OR ALL(sanitary))AND (ABS(ecolo*)OR ABS(environnement*))	110	(AB=(One Health) OR AB=(ecosystem*) OR AB=(socio-ecosystem)) AND (AB=("indicator") OR AB=(risk factor) OR AB=(assessment) OR AB=(monitoring)) AND AB=(epidem*) AND (ALL=(public health) OR ALL=(sanitary)) AND (AB=(ecolo*) OR AB=(environnement*))
	Economy	One Health, ecosystems, socio-ecosystems, indicator, risk factor, assessment, public health, sanitary, monitoring, epidemic, economical, economy, financial, monetary	1	(One Health[Title/Abstract]OR ecosystem[Title/Abstract] OR socio-ecosystem[Title/Abstract])AND (indicator[Title/Abstract] OR risk factor[Title/Abstract] OR assessment[Title/Abstract] OR monitoring[Title/Abstract]) AND epidemic[Title/Abstract] AND (public health OR sanitary) AND (economy[Title/Abstract] OR economical[Title/Abstract] OR financial[Title/Abstract] OR monetary[Title/Abstract])	951	(ABS(One Health)OR ABS(*ecosystem*)OR ABS(socio-ecosystem))AND (ABS("indicator")OR ABS(risk factor)OR ABS(assessment)OR ABS(monitoring)) AND ABS(epidem*) AND (ALL(public health) OR ALL(sanitary))AND (ABS(econo*)OR ABS(financial) OR ABS(monetary))	372	(AB=(One Health) OR AB=(ecosystem*) OR AB=(socio-ecosystem)) AND (AB=("indicator") OR AB=(risk factor) OR AB=(assessment) OR AB=(monitoring)) AND AB=(epidem*) AND (ALL=(public health) OR ALL=(sanitary)) AND (AB=(econo*) OR AB=(financial) OR AB=(monetary))
	Social	One Health, ecosystems, socio-ecosystems, indicator, risk factor, assessment, public health, sanitary, monitoring, epidemic, society, sociological, sociology, social	8	(One Health[Title/Abstract]OR ecosystem[Title/Abstract] OR socio-ecosystem[Title/Abstract])AND (indicator[Title/Abstract] OR risk factor[Title/Abstract] OR assessment[Title/Abstract] OR monitoring[Title/Abstract]) AND epidemic[Title/Abstract] AND (public health OR sanitary) AND (social[Title/Abstract] OR sociological[Title/Abstract] OR society[Title/Abstract] OR sociology[Title/Abstract])	2043	(ABS(One Health)OR ABS(*ecosystem*)OR ABS(socio-ecosystem))AND (ABS("indicator")OR ABS(risk factor)OR ABS(assessment)OR ABS(monitoring)) AND ABS(epidem*) AND (ALL(public health) OR ALL(sanitary))AND (ABS(social)OR ABS(socio*) OR ABS(society))	743	(AB=(One Health) OR AB=(ecosystem*) OR AB=(socio-ecosystem)) AND (AB=("indicator") OR AB=(risk factor) OR AB=(assessment) OR AB=(monitoring)) AND AB=(epidem*) AND (ALL=(public health) OR ALL=(sanitary)) AND (AB=(social) OR AB=(society) OR AB=(socio*))
	TOTALS	4507	13		3269		1225
TEST 7	Ecology	One Health, ecosystems, socio-ecosystems, indicator, risk factor, assessment, public health, monitoring, epidemic, ecological, environnemental	2	(ecosystem[Title/Abstract] OR socio-ecosystem[Title/Abstract]) AND (indicator[Title/Abstract] OR risk factor[Title/Abstract] OR assessment[Title/Abstract] OR monitoring[Title/Abstract]) AND (epidemic[Title/Abstract] OR epidemiologic[Title/Abstract]) AND (One Health OR public health) AND (ecology[Title/Abstract] OR environnement[Title/Abstract] OR ecological[Title/Abstract] OR environnemental[Titl…	96	(ABS(*ecosystem*) OR ABS(socio-ecosystem)) AND (ABS("indicator") OR ABS(risk factor) OR ABS(assessment) OR ABS(monitoring)) AND ABS(epidem*) AND (ALL(One Health) OR ALL(public health)) AND (ABS(ecolo*) OR ABS(environnement*))	38	(AB=(ecosystem*) OR AB=(socio-ecosystem)) AND (AB=("indicator") OR AB=(risk factor) OR AB=(assessment) OR AB=(monitoring)) AND AB=(epidem*) AND (ALL=(One Health) OR ALL=(public health)) AND (AB=(ecolo*) OR AB=(environnement*))
	Economy	One Health, ecosystems, socio-ecosystems, indicator, risk factor, assessment, public health, monitoring, epidemic, economical, economy, financial, monetary	0	(ecosystem[Title/Abstract] OR socio-ecosystem[Title/Abstract]) AND (indicator[Title/Abstract] OR risk factor[Title/Abstract] OR assessment[Title/Abstract] OR monitoring[Title/Abstract]) AND (epidemic[Title/Abstract] OR epidemiologic[Title/Abstract]) AND (One Health OR public health) AND (economical[Title/Abstract] OR financial[Title/Abstract] OR economy[Title/Abstract] OR monetary[Title/Abstract])	59	(ABS(*ecosystem*) OR ABS(socio-ecosystem)) AND (ABS("indicator") OR ABS(risk factor) OR ABS(assessment) OR ABS(monitoring)) AND ABS(epidem*) AND (ALL(One Health) OR ALL(public health)) AND (ABS(econo*) OR ABS(financial) OR ABS(monetary))	27	(AB=(ecosystem*) OR AB=(socio-ecosystem)) AND (AB=("indicator") OR AB=(risk factor) OR AB=(assessment) OR AB=(monitoring)) AND AB=(epidem*) AND (ALL=(One Health) OR ALL=(public health)) AND (AB=(econo*) OR AB=(financial) OR AB=(monetary))
	Social	One Health, ecosystems, socio-ecosystems, indicator, risk factor, assessment, public health, monitoring, epidemic, society, sociological, sociology, social	3	(ecosystem[Title/Abstract] OR socio-ecosystem[Title/Abstract]) AND (indicator[Title/Abstract] OR risk factor[Title/Abstract] OR assessment[Title/Abstract] OR monitoring[Title/Abstract]) AND (epidemic[Title/Abstract] OR epidemiologic[Title/Abstract]) AND (One Health OR public health) AND (society[Title/Abstract] OR social[Title/Abstract] OR sociological[Title/Abstract] OR sociology[Title/Abstract]…	73	(ABS(*ecosystem*) OR ABS(socio-ecosystem)) AND (ABS("indicator") OR ABS(risk factor) OR ABS(assessment) OR ABS(monitoring)) AND ABS(epidem*) AND (ALL(One Health) OR ALL(public health)) AND (ABS(socio*) OR ABS(social) OR ABS(society))	30	(AB=(ecosystem*) OR AB=(socio-ecosystem)) AND (AB=("indicator") OR AB=(risk factor) OR AB=(assessment) OR AB=(monitoring)) AND AB=(epidem*) AND (ALL=(One Health) OR ALL=(public health)) AND (AB=(social) OR AB=(society) OR AB=(socio*))
	TOTALS	328	5		228		95
TEST 8	Ecology	ecosystems, socio-ecosystems, indicator, risk factor, assessment, monitoring, epidemic, ecological, environnemental	2	(ecosystem[Title/Abstract] OR socio-ecosystem[Title/Abstract]) AND (indicator[Title/Abstract] OR risk factor[Title/Abstract] OR assessment[Title/Abstract] OR monitoring[Title/Abstract]) AND (epidemic[Title/Abstract] OR epidemiologic[Title/Abstract]) AND (ecology[Title/Abstract] OR environnement[Title/Abstract] OR ecological[Title/Abstract] OR environnemental[Title/Abstract])	137	(ABS(*ecosystem*) OR ABS(socio-ecosystem)) AND (ABS("indicator") OR ABS(risk factor) OR ABS(assessment) OR ABS(monitoring)) AND ABS(epidem*) AND (ABS(ecolo*) OR ABS(environnement*))	98	(AB=(ecosystem*) OR AB=(socio-ecosystem)) AND (AB=("indicator") OR AB=(risk factor) OR AB=(assessment) OR AB=(monitoring)) AND AB=(epidem*) AND (AB=(ecolo*) OR AB=(environnement*))
	Economy	ecosystems, socio-ecosystems, indicator, risk factor, assessment, monitoring, epidemic, economical, economy, financial, monetary	0	(ecosystem[Title/Abstract] OR socio-ecosystem[Title/Abstract]) AND (indicator[Title/Abstract] OR risk factor[Title/Abstract] OR assessment[Title/Abstract] OR monitoring[Title/Abstract]) AND (epidemic[Title/Abstract] OR epidemiologic[Title/Abstract]) AND (economical[Title/Abstract] OR financial[Title/Abstract] OR economy[Title/Abstract] OR monetary[Title/Abstract])	83	(ABS(*ecosystem*) OR ABS(socio-ecosystem)) AND (ABS("indicator") OR ABS(risk factor) OR ABS(assessment) OR ABS(monitoring)) AND ABS(epidem*) AND (ABS(econo*) OR ABS(financial) OR ABS(monetary))	51	(AB=(ecosystem*) OR AB=(socio-ecosystem)) AND (AB=("indicator") OR AB=(risk factor) OR AB=(assessment) OR AB=(monitoring)) AND AB=(epidem*) AND (AB=(econo*) OR AB=(financial) OR AB=(monetary))
	Social	ecosystems, socio-ecosystems, indicator, risk factor, assessment, monitoring, epidemic, society, sociological, sociology, social	3	(ecosystem[Title/Abstract] OR socio-ecosystem[Title/Abstract]) AND (indicator[Title/Abstract] OR risk factor[Title/Abstract] OR assessment[Title/Abstract] OR monitoring[Title/Abstract]) AND (epidemic[Title/Abstract] OR epidemiologic[Title/Abstract]) AND (society[Title/Abstract] OR social[Title/Abstract] OR sociological[Title/Abstract] OR sociology[Title/Abstract] )	96	(ABS(*ecosystem*) OR ABS(socio-ecosystem)) AND (ABS("indicator") OR ABS(risk factor) OR ABS(assessment) OR ABS(monitoring)) AND ABS(epidem*) AND (ABS(socio*) OR ABS(social) OR ABS(society))	55	(AB=(ecosystem*) OR AB=(socio-ecosystem)) AND (AB=("indicator") OR AB=(risk factor) OR AB=(assessment) OR AB=(monitoring)) AND AB=(epidem*) AND (AB=(social) OR AB=(society) OR AB=(socio*))
	TOTALS	525	5		316		204
TEST 9	Ecology	ecosystems, socio-ecosystems, indicator, risk factor, assessment, monitoring, epidemic, ecological, environnemental	2	(ecosystem[Title/Abstract] OR socio-ecosystem[Title/Abstract]) AND (indicator[Title/Abstract] OR risk factor[Title/Abstract] OR assessment[Title/Abstract] OR monitoring[Title/Abstract]) AND (epidemic[Title/Abstract] OR epidemiologic[Title/Abstract]) AND (ecology[Title/Abstract] OR environnement[Title/Abstract] OR ecological[Title/Abstract] OR environnemental[Title/Abstract])	137	(ABS(*ecosystem*) OR ABS(socio-ecosystem)) AND (ABS("indicator") OR ABS(risk factor) OR ABS(assessment) OR ABS(monitoring)) AND ABS(epidem*) AND (ABS(ecolo*) OR ABS(environnement*))	98	(AB=(ecosystem*) OR AB=(socio-ecosystem)) AND (AB=("indicator") OR AB=(risk factor) OR AB=(assessment) OR AB=(monitoring)) AND AB=(epidem*) AND (AB=(ecolo*) OR AB=(environnement*))
	Economy	ecosystems, socio-ecosystems, indicator, risk factor, assessment, monitoring, epidemic, economical, economy, financial, monetary, trade	0	(ecosystem[Title/Abstract] OR socio-ecosystem[Title/Abstract]) AND (indicator[Title/Abstract] OR risk factor[Title/Abstract] OR assessment[Title/Abstract] OR monitoring[Title/Abstract]) AND (epidemic[Title/Abstract] OR epidemiologic[Title/Abstract]) AND (economical[Title/Abstract] OR financial[Title/Abstract] OR economy[Title/Abstract] OR trade[Title/Abstract] OR monetary[Title/Abstract])	93	(ABS(*ecosystem*) OR ABS(socio-ecosystem)) AND (ABS("indicator") OR ABS(risk factor) OR ABS(assessment) OR ABS(monitoring)) AND ABS(epidem*) AND (ABS(econo*) OR ABS(financial) OR ABS(monetary) OR ABS(trade))	58	(AB=(ecosystem*) OR AB=(socio-ecosystem)) AND (AB=("indicator") OR AB=(risk factor) OR AB=(assessment) OR AB=(monitoring)) AND AB=(epidem*) AND (AB=(econo*) OR AB=(financial) OR AB=(monetary) OR AB=(trade))
	Social	ecosystems, socio-ecosystems, indicator, risk factor, assessment, monitoring, epidemic, society, sociological, sociology, social, cultural, anthropological	3	(ecosystem[Title/Abstract] OR socio-ecosystem[Title/Abstract]) AND (indicator[Title/Abstract] OR risk factor[Title/Abstract] OR assessment[Title/Abstract] OR monitoring[Title/Abstract]) AND (epidemic[Title/Abstract] OR epidemiologic[Title/Abstract]) AND (society[Title/Abstract] OR social[Title/Abstract] OR sociological[Title/Abstract] OR sociology[Title/Abstract] OR anthropological[Title/Abstract…	101	(ABS(*ecosystem*) OR ABS(socio-ecosystem)) AND (ABS("indicator") OR ABS(risk factor) OR ABS(assessment) OR ABS(monitoring)) AND ABS(epidem*) AND (ABS(socio*) OR ABS(social) OR ABS(society) OR ABS(cultural) OR ABS(anthropolo*))	84	(AB=(ecosystem*) OR AB=(socio-ecosystem)) AND (AB=("indicator") OR AB=(risk factor) OR AB=(assessment) OR AB=(monitoring)) AND AB=(epidem*) AND (AB=(social) OR AB=(society) OR AB=(socio*) OR AB=(cultural) OR AB=(anthropo*))
	TOTALS	576	5		331		240
TEST 10	Ecology	ecosystems, socio-ecosystems, indicator, risk factor, assessment, monitoring, epidemic, society, sociological, sociology, social, cultural, anthropological, economical, economy, financial, monetary, trade, ecological, environnemental	(ecosystem[Title/Abstract] OR socio-ecosystem[Title/Abstract]) AND (indicator[Title/Abstract] OR risk factor[Title/Abstract] OR assessment[Title/Abstract] OR monitoring[Title/Abstract]) AND (epidemic[Title/Abstract] OR epidemiologic[Title/Abstract]) AND (society[Title/Abstract] OR social[Title/Abstract] OR sociological[Title/Abstract] OR sociology[Title/Abstract] OR anthropological[Title/Abstract…		(ABS(*ecosystem*) OR ABS(socio-ecosystem)) AND (ABS("indicator") OR ABS(risk factor) OR ABS(assessment) OR ABS(monitoring)) AND ABS(epidem*) AND (ABS(ecolo*) OR ABS(environnement*) OR ABS(econo*) OR ABS(financial) OR ABS(monetary) OR ABS(trade) OR ABS(socio*) OR ABS(social) OR ABS(society) OR ABS(cultural) OR ABS(anthropolo*))		(AB=(ecosystem*) OR AB=(socio-ecosystem)) AND (AB=("indicator") OR AB=(risk factor) OR AB=(assessment) OR AB=(monitoring)) AND AB=(epidem*) AND (AB=(social) OR AB=(society) OR AB=(socio*) OR AB=(cultural) OR AB=(anthropo*) OR AB=(econo*) OR AB=(financial) OR AB=(monetary) OR AB=(trade) OR AB=(ecolo*) OR AB=(environnement*))
	Economy
	Social
	TOTALS	401	4		228		169
TEST 11	Ecology	ecosystems, socio-ecosystems, indicator, risk factor, assessment, monitoring, epidemic, zoonosis, society, sociological, sociology, social, cultural, anthropological, economical, economy, financial, monetary, trade, ecological, environnemental	(ecosystem[Title/Abstract] OR socio-ecosystem[Title/Abstract]) AND (indicator[Title/Abstract] OR risk factor[Title/Abstract] OR assessment[Title/Abstract] OR monitoring[Title/Abstract]) AND (epidemic[Title/Abstract] OR epidemiologic[Title/Abstract] OR zoonotic[Title/Abstract] OR zoonosis[Title/Abstract]) AND (society[Title/Abstract] OR social[Title/Abstract] OR sociological[Title/Abstract] OR soc…		(ABS(*ecosystem*) OR ABS(socio-ecosystem)) AND (ABS("indicator") OR ABS(risk factor) OR ABS(assessment) OR ABS(monitoring)) AND (ABS(epidem*) OR ABS(zoono*)) AND (ABS(ecolo*) OR ABS(environnement*) OR ABS(econo*) OR ABS(financial) OR ABS(monetary) OR ABS(trade) OR ABS(socio*) OR ABS(social) OR ABS(society) OR ABS(cultural) OR ABS(anthropolo*))		(AB=(ecosystem*) OR AB=(socio-ecosystem)) AND (AB=("indicator") OR AB=(risk factor) OR AB=(assessment) OR AB=(monitoring)) AND (AB=(epidem*) OR AB=(zoono*)) AND (AB=(social) OR AB=(society) OR AB=(socio*) OR AB=(cultural) OR AB=(anthropo*) OR AB=(econo*) OR AB=(financial) OR AB=(monetary) OR AB=(trade) OR AB=(ecolo*) OR AB=(environnement*))
	Economy
	Social
	TOTALS	545	17		290		238
TEST 12	Ecology	ecosystems, socio-ecosystems, indicator, risk factor, assessment, monitoring, epidemic, zoonosis, society, sociological, sociology, social, cultural, anthropological, economical, economy, financial, monetary, trade, ecological, environnemental	(ecosystem OR socio-ecosystem) AND (indicator OR risk factor OR assessment OR monitoring) AND (epidemic OR epidemiologic OR zoonotic OR zoonosis) AND (society OR social OR sociological OR sociology OR anthropological OR cultural OR economical OR financial OR economy OR trade OR monetary OR ecology OR environnement OR ecological OR environnemental)		(ALL(*ecosystem*) OR ALL(socio-ecosystem)) AND (ALL("indicator") OR ALL(risk factor) OR ALL(assessment) OR ALL(monitoring)) AND (ALL(epidem*) OR ALL(zoono*)) AND (ALL(ecolo*) OR ALL(environnement*) OR ALL(econo*) OR ALL(financial) OR ALL(monetary) OR ALL(trade) OR ALL(socio*) OR ALL(social) OR ALL(society) OR ALL(cultural) OR ALL(anthropolo*))		(ALL=(ecosystem*) OR ALL=(socio-ecosystem)) AND (ALL=("indicator") OR ALL=(risk factor) OR ALL=(assessment) OR ALL=(monitoring)) AND (ALL=(epidem*) OR ALL=(zoono*)) AND (ALL=(social) OR ALL=(society) OR ALL=(socio*) OR ALL=(cultural) OR ALL=(anthropo*) OR ALL=(econo*) OR ALL=(financial) OR ALL=(monetary) OR ALL=(trade) OR ALL=(ecolo*) OR ALL=(environnement*))
	Economy
	Social
	TOTALS	83642	3471		79333		838
TEST 13	Ecology	ecosystems, socio-ecosystems, indicator, risk factor, assessment, monitoring, epidemic, zoonosis, society, societal, religious, sociological, sociology, social, cultural, anthropological, economical, economy, financial, monetary, trade, ecological, environnemental	(ecosystem[Title/Abstract] OR socio-ecosystem[Title/Abstract]) AND (indicator[Title/Abstract] OR risk factor[Title/Abstract] OR assessment[Title/Abstract] OR monitoring[Title/Abstract]) AND (epidemic[Title/Abstract] OR epidemiologic[Title/Abstract] OR zoonotic[Title/Abstract] OR zoonosis[Title/Abstract]) AND (society OR societal OR social OR religious OR sociological OR sociology OR anthropologic…		(ABS(*ecosystem*) OR ABS(socio-ecosystem)) AND (ABS("indicator") OR ABS(risk factor) OR ABS(assessment) OR ABS(monitoring)) AND (ABS(epidem*) OR ABS(zoono*)) AND (ALL(ecolo*) OR ALL(environnement*) OR ALL(econo*) OR ALL(financial) OR ALL(monetary) OR ALL(trade) OR ALL(socio*) OR ALL(social) OR ALL(societ*) OR ALL (religious) OR ALL(cultural) OR ALL(anthropolo*))		(AB=(ecosystem*) OR AB=(socio-ecosystem)) AND (AB=("indicator") OR AB=(risk factor) OR AB=(assessment) OR AB=(monitoring)) AND (AB=(epidem*) OR AB=(zoono*)) AND (ALL=(social) OR ALL=(societ*) OR ALL=(religious) OR ALL=(socio*) OR ALL=(cultural) OR ALL=(anthropo*) OR ALL=(econo*) OR ALL=(financial) OR ALL=(monetary) OR ALL=(trade) OR ALL=(ecolo*) OR ALL=(environnement*))
	Economy
	Social
	TOTALS	863	36		531		296
TEST 14	Ecology	(*ecosystem*, socio-ecosystems, One Health) + (indicator, risk factor, assessment, monitoring, participative study, survey) + (epidem*, zoono*, public health) + (societ*, religious, sociolo*, social, cultural, anthropo*, ethno*, econo*, financial*, monetary, trade, ecolo*, environnement*)	(ecosystem* OR socio-ecosystem* OR One Health) AND ("indicator" OR risk factor OR assessment OR monitoring OR participative study OR survey) AND (epidem* OR zoono* OR public health) AND (societ* OR social OR sociolo* OR religi* OR anthropo* OR ethno* OR cultural* OR econo* OR financial OR trade OR monetary OR ecolo* OR environnement*)		(ecosystem* OR socio-ecosystem* OR One Health) AND ("indicator" OR risk factor OR assessment OR monitoring OR participative study OR survey) AND (epidem* OR zoono* OR public health) AND (societ* OR social OR sociolo* OR religi* OR anthropo* OR ethno* OR cultural* OR econo* OR financial OR trade OR monetary OR ecolo* OR environnement*)		(ecosystem* OR socio-ecosystem* OR One Health) AND ("indicator" OR risk factor OR assessment OR monitoring OR participative study OR survey) AND (epidem* OR zoono* OR public health) AND (societ* OR social OR sociolo* OR religi* OR anthropo* OR ethno* OR cultural* OR econo* OR financial OR trade OR monetary OR ecolo* OR environnement*)
	Economy
	Social
	TOTALS	1502401	181351		1265600		55450
TEST 15	Ecology	(*ecosystem*, socio-ecosystems, "One Health") + ("indicator", risk factor, assessment, monitoring, participative study, survey) + (epidem*, zoono*, "public health") + (societ*, religi*, sociolo*, social, cultural, anthropo*, ethno*, econo*, financial*, monetary, trade, ecolo*, environnement*, politic*)	(ecosystem*[Title/Abstract] OR socio-ecosystem*[Title/Abstract] OR "One Health"[Title/Abstract]) AND ("indicator"[Title/Abstract] OR risk factor[Title/Abstract] OR assessment[Title/Abstract] OR monitoring[Title/Abstract] OR participative study[Title/Abstract] OR survey[Title/Abstract]) AND (epidem*[Title/Abstract] OR zoono*[Title/Abstract] OR "public health"[Title/Abstract]) AND (societ* OR socia…		ABS(ecosystem* OR socio-ecosystem* OR "One Health") AND ABS("indicator" OR risk factor OR assessment OR monitoring OR participative study OR survey) AND ABS(epidem* OR zoono* OR "public health") AND ALL(societ* OR social OR sociolo* OR religi* OR anthropo* OR ethno* OR cultural* OR econo* OR financial OR trade OR monetary OR ecolo* OR environnement* OR politic*)		AB=(ecosystem* OR socio-ecosystem* OR "One Health") AND AB=("indicator" OR risk factor OR assessment OR monitoring OR participative study OR survey) AND AB=(epidem* OR zoono* OR "public health") AND ALL=(societ* OR social OR sociolo* OR religi* OR anthropo* OR ethno* OR cultural* OR econo* OR financial OR trade OR monetary OR ecolo* OR environnement* OR politic*)
	Economy
	Social
	TOTALS	2365	731		570		1064

## Sheet: Scopus
AUTHORS	TITLE	DOI	570
Xue Q., Deng Y., Liu Y., Wang Y., Hu W., Huang Y., Yang K.	A retrospective analysis of schistosomiasis related literature from 2011-2020: Focusing on the next decade	10.1016/j.actatropica.2022.106750
Hu Y., Zeng Z., Peng L., Wang H., Liu S., Yang Q., Fang X.	The effects of the parent-child relationship and parental educational involvement on adolescent depression, self-injury, and suicidal ideation: The roles of defeat and meaning in life	10.3724/SP.J.1041.2023.00129
Mueller N., Westerby M., Nieuwenhuijsen M.	Health impact assessments of shipping and port-sourced air pollution on a global scale: A scoping literature review	10.1016/j.envres.2022.114460
Plaas H.E., Paerl R.W., Baumann K., Karl C., Popendorf K.J., Barnard M.A., Chang N.Y., Curtis N.P., Huang H., Mathieson O.L., Sanchez J., Maizel D.J., Bartenfelder A.N., Braddy J.S., Hall N.S., Rossignol K.L., Sloup R., Paerl H.W.	Harmful cyanobacterial aerosolization dynamics in the airshed of a eutrophic estuary	10.1016/j.scitotenv.2022.158383
Gourmelon M., Boukerb A.M., Nabi N., Banerji S., Joensen K.G., Serghine J., Cormier A., Megraud F., Lehours P., Alter T., Ingle D.J., Kirk M.D., Nielsen E.M.	Genomic Diversity of Campylobacter lari Group Isolates from Europe and Australia in a One Health Context	10.1128/aem.01368-22
Liu Z., Huang Q., Chen L., Li J., Jia H.	Is the impact of atmospheric microplastics on human health underestimated? Uncertainty in risk assessment: A case study of urban atmosphere in Xi'an, Northwest China	10.1016/j.scitotenv.2022.158167
Ouyang H., Tang X., Zhang R.	Research Themes, Trends and Future Priorities in the Field of Climate Change and Health: A Review	10.3390/atmos13122076
Dhliwayo T.H., Chonzi P., Madembo C., Juru T.P., Chadambuka A., Gombe N.T., Chikerema S., Shambira G., Umeokonkwo C.D., Tshimanga M.	Anthrax outbreak investigation in Tengwe, Mashonaland West Province, Zimbabwe, 2022	10.1371/journal.pone.0278537
Getahun T.K., Urge B., Mamo G.	Seroprevalence of human brucellosis in selected sites of Central Oromia, Ethiopia	10.1371/journal.pone.0269929
Muloi D.M., Hassell J.M., Wee B.A., Ward M.J., Bettridge J.M., Kivali V., Kiyong’a A., Ndinda C., Gitahi N., Ouko T., Imboma T., Akoko J., Murungi M.K., Njoroge S.M., Muinde P., Alumasa L., Kaitho T., Amanya F., Ogendo A., van Bunnik B.A.D., Kiiru J., Robinson T.P., Kang’ethe E.K., Kariuki S., Pedersen A.B., Fèvre E.M., Woolhouse M.E.J.	Genomic epidemiology of Escherichia coli: antimicrobial resistance through a One Health lens in sympatric humans, livestock and peri-domestic wildlife in Nairobi, Kenya	10.1186/s12916-022-02677-7
Ganesan C.M., Chinnaraju C., Lavanya A.R., Prabakar K.	Occurrence, Spatial Distribution and Ecological Impact of Heavy Metals in Rivers, Lakes and Marine Environments of Tamil Nadu, India	10.14233/ajchem.2022.24024
Peng R., Wang Y., Zhai J., Zhang J., Lu Y., Yi H., Yan H., Peng Y., Sharav T., Chen Z.	Driving effect of multiplex factors on human brucellosis in high incidence region, implication for brucellosis based on one health concept	10.1016/j.onehlt.2022.100449
Rezapour S., Asadzadeh F., Nouri A., Khodaverdiloo H., Heidari M.	Distribution, source apportionment, and risk analysis of heavy metals in river sediments of the Urmia Lake basin	10.1038/s41598-022-21752-w
Palomares Velosa J.E., Riaño Sánchez S., Martínez Marín A., Cediel Becerra N.M.	Prevention of exposure to zoonoses in rural Latin America: Social ecological factors in a diverse regional context	10.1016/j.onehlt.2022.100444
Young C.C.W., Karmacharya D., Bista M., Sharma A.N., Goldstein T., Mazet J.A.K., Johnson C.K.	Antibiotic resistance genes of public health importance in livestock and humans in an informal urban community in Nepal	10.1038/s41598-022-14781-y
Gass J.D., Jr., Waite K.B., Hill N.J., Dalton K.R., Sawatzki K., Runstadler J.A., Davis M.F., CHAIS Expert Review Group	A standardized instrument quantifying risk factors associated with bi-directional transmission of SARS-CoV-2 and other zoonotic pathogens: The COVID-19 human-animal interactions survey (CHAIS)	10.1016/j.onehlt.2022.100422
Mitiku B.A., Mitiku M.A.	Organochlorine pesticides residue affinity in fish muscle and their public health risks in North West Ethiopia	10.1002/fsn3.3025
Campos M., Lobato-Bailón L., Merciai R., Cabezón O., Torres-Blas I., Araujo R., Migura-Garcia L.	Clearance and persistence of Escherichia coli in the freshwater mussel Unio mancus	10.1038/s41598-022-16491-x
Azra M.N., Noor M.I.M., Sung Y.Y., Lawrence E.R., Ghaffar M.A.	What evidence exists on the impact of climate change on some of the worst invasive fish and shellfish? A systematic map protocol	10.1186/s13750-022-00273-z
He J., Guo Z., Yang P., Cao C., Xu J., Zhou X., Li S.	Social insights on the implementation of One Health in zoonosis prevention and control: a scoping review	10.1186/s40249-022-00976-y
Desquesnes M., Gonzatti M., Sazmand A., Thévenon S., Bossard G., Boulangé A., Gimonneau G., Truc P., Herder S., Ravel S., Sereno D., Jamonneau V., Jittapalapong S., Jacquiet P., Solano P., Berthier D.	A review on the diagnosis of animal trypanosomoses	10.1186/s13071-022-05190-1
AlGurg R., Abu Mahfouz N., Otaki F., Alameddine M.	Toward the upscaling of school nutrition programs in Dubai: An exploratory study	10.3389/fpubh.2022.1038726
Alvizuri-Tintaya P.A., Villena-Martínez E.M., Avendaño-Acosta N., Lo-Iacono-Ferreira V.G., Torregrosa-López J.I., Lora-García J.	Contamination of Water Supply Sources by Heavy Metals: The Price of Development in Bolivia, a Latin American Reality	10.3390/w14213470
de Oca-Aguilar A.C.M., Rebollar-Téllez E.A., Sosa-Bibiano E.I., López-Avila K.B., Torres-Castro J.R., Loría-Cervera E.N.	Effect of land use change on the phlebotomine sand fly assemblages in an emergent focus of cutaneous leishmaniasis in Yucatan, Mexico	10.1016/j.actatropica.2022.106628
Swarthout J.M., Chan E.M.G., Garcia D., Nadimpalli M.L., Pickering A.J.	Human Colonization with Antibiotic-Resistant Bacteria from Nonoccupational Exposure to Domesticated Animals in Low- and Middle-Income Countries: A Critical Review	10.1021/acs.est.2c01494
Jones T., Enria L., Lees S., Marchant M., Tulloch O.	Changing gear: Experiences of how existing qualitative research can adapt to an unfolding health emergency	10.3389/fsoc.2022.958861
Tull A., Valdmann H., Tammeleht E., Kaasiku T., Rannap R., Saarma U.	High overlap of zoonotic helminths between wild mammalian predators and rural dogs-an emerging One Health concern?	10.1017/S0031182022001032
Abukhattab S., Kull M., Abu-Rmeileh N.M.E., Cissé G., Crump L., Hattendorf J., Zinsstag J.	Towards a One Health Food Safety Strategy for Palestine: A Mixed-Method Study	10.3390/antibiotics11101359
Muema J., Nyamai M., Wheelhouse N., Njuguna J., Jost C., Oyugi J., Bukania Z., Oboge H., Ogoti B., Makori A., Fernandez M.D.P., Omulo S., Thumbi S.M.	Endemicity of Coxiella burnetii infection among people and their livestock in pastoral communities in northern Kenya	10.1016/j.heliyon.2022.e11133
Hossain Bhuiyan M.A., Chandra Karmaker S., Saha B.B.	Nexus between potentially toxic elements’ accumulation and seasonal/anthropogenic influences on mangrove sediments and ecological risk in Sundarbans, Bangladesh: An approach from GIS, self-organizing map, conditional inference tree and random forest models	10.1016/j.envpol.2022.119765
Mateus-Vargas R.H., Lienen T., Maaz D., Richter M., Maurischat S., Steinhoff-Wagner J.	Evaluation of the Occurrence of Staphylococcaceae with Reduced Susceptibility to Cefoxitin in Wild Ungulates in Brandenburg, Germany, Based on Land Use-Related Factors	10.1128/spectrum.02560-22
Sanz-García F., Hernando-Amado S., López-Causapé C., Oliver A., Martínez J.L.	Low Ciprofloxacin Concentrations Select Multidrug-Resistant Mutants Overproducing Efflux Pumps in Clinical Isolates of Pseudomonas aeruginosa	10.1128/spectrum.00723-22
Deocaris C.C., Diwa R.R., Tucio P.B.	Assessment of heavy metal levels in an urban river in the Philippines using an unconstrained ordination- And GIS-based approach: evidence of the return of past pollution after the 2013 Typhoon Haiyan (Yolanda)	10.2166/h2oj.2022.012
Igbo J.K., Chukwu L.O., Oyewo E.O., Blum J.L., Schanzer A., Wirgin I., Meltzer G.Y., Roy N.K., Zelikoff J.T.	The Chemistry and Health Outcomes of Electronic Waste (E-Waste) Leachate: Exposure to E-Waste Is Toxic to Atlantic Killifish (Fundulus heteroclitus) Embryos	10.3390/su141811304
Wen Q., Xiao P., Li H., Li W., Yu G., Li R.	Succession of Aphanizomenon flos-aquae and Microcystis aeruginosa in direct co-culture experiments at different temperatures and biomasses	10.1007/s00343-022-2041-1
Walsh M.G., Pattanaik A., Vyas N., Saxena D., Webb C., Sawleshwarkar S., Mukhopadhyay C.	A biogeographical description of the wild waterbird species associated with high-risk landscapes of Japanese encephalitis virus in India	10.1111/tbed.14656
Vaverková M.D., Paleologos E.K., Adamcová D., Podlasek A., Pasternak G., Červenková J., Skutnik Z., Koda E., Winkler J.	Municipal solid waste landfill: Evidence of the effect of applied landfill management on vegetation composition	10.1177/0734242X221079304
Jeleff M., Lehner L., Giles-Vernick T., Dückers M.L.A., Napier A.D., Jirovsky-Platter E., Kutalek R.	Vulnerability and One Health assessment approaches for infectious threats from a social science perspective: a systematic scoping review	10.1016/S2542-5196(22)00097-3
Ferradas C., Cotter C., Shahbazian J.H., Iverson S.A., Baron P., Misic A.M., Brazil A.M., Rankin S.C., Nachamkin I., Ferguson J.M., Peng R.D., Bilker W.B., Lautenbach E., Morris D.O., Lescano A.G., Davis M.F.	Risk factors for antimicrobial resistance among Staphylococcus isolated from pets living with a patient diagnosed with methicillin-resistant Staphylococcus aureus infection	10.1111/zph.12946
Wibisono F.J., Effendi M.H., Wibisono F.M.	Occurrence, antimicrobial resistance, and potential zoonosis risk of avian pathogenic Escherichia coli in Indonesia: A review	10.14202/IJOH.2022.76-85
Camp J.V., Desvars-Larrive A., Nowotny N., Walzer C.	Monitoring Urban Zoonotic Virus Activity: Are City Rats a Promising Surveillance Tool for Emerging Viruses?	10.3390/v14071516
Li X., Yuan Y., Zhang D., Li X., Li D., Wang X.	Occurrence, Comparison and Priority Identification of Antibiotics in Surface Water and Sediment in Urbanized River: A Case Study of Suzhou Creek in Shanghai	10.3390/su14148757
Rojas M.V.R., Alonso D.P., Dropa M., Razzolini M.T.P., de Carvalho D.P., Ribeiro K.A.N., Ribolla P.E.M., Sallum M.A.M.	Next-Generation High-Throughput Sequencing to Evaluate Bacterial Communities in Freshwater Ecosystem in Hydroelectric Reservoirs	10.3390/microorganisms10071398
Pitout J.D.D., Peirano G., Chen L., DeVinney R., Matsumura Y.	Escherichia coli ST1193: Following in the Footsteps of E. coli ST131	10.1128/aac.00511-22
Lee K.-T., Jeon H.-W., Park S.-Y., Cho J., Kim K.-H.	Comparison of projected rice blast epidemics in the Korean Peninsula between the CMIP5 and CMIP6 scenarios	10.1007/s10584-022-03410-2
Constant O., Gil P., Barthelemy J., Bolloré K., Foulongne V., Desmetz C., Leblond A., Desjardins I., Pradier S., Joulié A., Sandoz A., Amaral R., Boisseau M., Rakotoarivony I., Baldet T., Marie A., Frances B., Salze F.R., Tinto B., Van De Perre P., Salinas S., Beck C., Lecollinet S., Gutierrez S., Simonin Y.	One Health surveillance of West Nile and Usutu viruses: a repeated cross-sectional study exploring seroprevalence and endemicity in Southern France, 2016 to 2020	10.2807/1560-7917.ES.2022.27.25.2200068
Lao Q., Cai S., Huang P., Chen F., Su Q., Lei X., Zhou X., Chen C., Zhu Q., Lu X., Liu G.	Contaminant Characteristics and Influencing Factors of Heavy Metals in Seawater and Sediments in a Typical Mariculture Bay in South China	10.3389/fmars.2022.923494
Wang Y., Lei Y., Liu X., Song L., Hamid N., Zhang R.	Sulfonamide and tetracycline in landfill leachates from seven municipal solid waste (MSW) landfills: Seasonal variation and risk assessment	10.1016/j.scitotenv.2022.153936
Dwyer R., Goosen W., Buss P., Kedward S., Manamela T., Hausler G., Chileshe J., Rossouw L., Fowler J.H., Miller M., Witte C.	Epidemiology of Mycobacterium bovis infection in free-ranging rhinoceros in Kruger National Park, South Africa	10.1073/pnas.2120656119
Yang X., Fu M., Yu Z., Wang J., Song J., Zhao G.	Molecular Characterization of Anaplasma spp. among Dairy, Cashmere, and Meat Goats in Shaanxi Province, Northwestern China	10.3390/ani12121566
Faustino R., Faria M., Teixeira M., Palavra F., Sargento P., do Céu Costa M.	Systematic review and meta-analysis of the prevalence of coronavirus: One health approach for a global strategy	10.1016/j.onehlt.2022.100383
Zamir L., Baum M., Bardenstein S., Blum S.E., Moran-Gilad J., Perry Markovich M., King R., Lapid R., Hamad F., Even-Tov B., Elnekave E.	The association between natural drinking water sources and the emergence of zoonotic leptospirosis among grazing beef cattle herds during a human outbreak	10.1016/j.onehlt.2022.100372
Baruch-Garduza E., Castañeda-Chávez M.R., Wakida-Kusunoki A.T., Reynier-Valdés D., Rodríguez G.N.	Heavy metals in macroinvertebrates (Penaeus) in the Mexican coasts of the Gulf of Mexico: status, sources, and regulations	10.3856/vol50-issue3-fulltext-2916
Suarez L., Bautista-Castaño I., Romera C.P., Montoya-Alonso J.A., Corbera J.A.	Is Dog Owner Obesity a Risk Factor for Canine Obesity? A “One-Health” Study on Human–Animal Interaction in a Region with a High Prevalence of Obesity	10.3390/vetsci9050243
Curl A.L., Wolf K.E.	The Impact of COVID-19 on Depressive Symptoms and Loneliness for Middle-Aged and Older Adults	10.3390/su14106316
Pittiglio C., Shadomy S., El Idrissi A., Soumare B., Lubroth J., Makonnen Y.	Seasonality and Ecological Suitability Modelling for Anthrax (Bacillus anthracis) in Western Africa	10.3390/ani12091146
El Fadili H., Ben Ali M., Touach N., El Mahi M., Mostapha Lotfi E.	Ecotoxicological and pre-remedial risk assessment of heavy metals in municipal solid wastes dumpsite impacted soil in morocco	10.1016/j.enmm.2021.100640
Díaz-Cao J.M., Adaszek Ł., Dzięgiel B., Paniagua J., Caballero-Gómez J., Winiarczyk S., Winiarczyk D., Cano-Terriza D., García-Bocanegra I.	Prevalence of selected tick-borne pathogens in wild ungulates and ticks in southern Spain	10.1111/tbed.14065
Su Z., Wen D.	Characterization of antibiotic resistance across Earth's microbial genomes	10.1016/j.scitotenv.2021.151613
Dione M.M., Séry A., Sidibé C.A.K., Wieland B., Fall A.	Exposure to multiple pathogens-serological evidence for Rift Valley fever virus, Coxiella burnetii, Bluetongue virus and Brucella spp. in cattle, sheep and goat in Mali	10.1371/journal.pntd.0010342
Carella E., Orusa T., Viani A., Meloni D., Borgogno‐mondino E., Orusa R.	An Integrated, Tentative Remote‐Sensing Approach Based on NDVI Entropy to Model Canine Distemper Virus in Wildlife and to Prompt Science‐Based Management Policies	10.3390/ani12081049
Haithcoat T., Liu D., Young T., Shyu C.-R.	Investigating Health Context Using a Spatial Data Analytical Tool: Development of a Geospatial Big Data Ecosystem	10.2196/35073
Sani A., Idris K.M., Abdullahi B.A., Darma A.I.	Bioaccumulation and health risks of some heavy metals in Oreochromis niloticus, sediment and water of Challawa river, Kano, Northwestern Nigeria	10.1016/j.envadv.2022.100172
Serra E., Masu G., Chisu V., Cappai S., Masala G., Loi F., Piseddu T.	Environmental Contamination by Echinococcus spp. Eggs as a Risk for Human Health in Educational Farms of Sardinia, Italy	10.3390/vetsci9030143
Polidoro B., Lewis T., Clement C.	A screening-level human health risk assessment for microplastics and organic contaminants in near-shore marine environments in American Samoa	10.1016/j.heliyon.2022.e09101
Magaña-Lizárraga J.A., Gómez-Gil B., Rendón-Maldonado J.G., Delgado-Vargas F., Vega-López I.F., Báez-Flores M.E.	Genomic Profiling of Antibiotic-Resistant Escherichia coli Isolates from Surface Water of Agricultural Drainage in North-Western Mexico: Detection of the International High-Risk Lineages ST410 and ST617	10.3390/microorganisms10030662
Gordon L.G., Bessell P.R., Nkongho E.F., Ngwa V.N., Tanya V.N., Sander M., Ndip L., Morgan K.L., Handel I.G., Mazeri S., Bronsvoort B.M., Kelly R.F.	Seroepidemiology of Crimean-Congo Haemorrhagic Fever among cattle in Cameroon: Implications from a One Health perspective	10.1371/journal.pntd.0010217
Zhang D., Yang Y., Li M., Lu Y., Liu Y., Jiang J., Liu R., Liu J., Huang X., Li G., Qu J.	Ecological Barrier Deterioration Driven by Human Activities Poses Fatal Threats to Public Health due to Emerging Infectious Diseases	10.1016/j.eng.2020.11.002
Burger J., Gochfeld M., Kosson D.S., Brown K.G., Salisbury J., Greenberg M., Jeitner C.	Combining ecological, eco-cultural, and environmental justice parameters to create Eco-EJ indicators to monitor cultural and environmental justices for diverse communities around contaminated sites	10.1007/s10661-021-09535-8
Monserrat M., Catania D., Asnaghi V., Chiantore M., Lemée R., Mangialajo L.	The role of habitat in the facilitation of Ostreopsis spp. blooms	10.1016/j.hal.2022.102199
Kousoulis A.A., Grant I.	“SPEECH”: A literature based framework for the study of past epidemics	10.1016/j.jiph.2022.01.010
Zhang Y., Vo Duy S., Munoz G., Sauvé S.	Phytotoxic effects of microcystins, anatoxin-a and cylindrospermopsin to aquatic plants: A meta-analysis	10.1016/j.scitotenv.2021.152104
Neimanis A., Stavenow J., Ågren E.O., Wikström-Lassa E., Roos A.M.	Causes of Death and Pathological Findings in Stranded Harbour Porpoises (Phocoena phocoena) from Swedish Waters	10.3390/ani12030369
Koepper S., Nuryati S., Palm H.W., Wild C., Yulianto I., Kleinertz S.	Metazoan endoparasite fauna and feeding ecology of commercial fishes from Java, Indonesia	10.1007/s00436-021-07377-4
Deshpande K., Vanak A.T., Devy M.S., Krishnaswamy J.	Forbidden fruits? Ecosystem services from seed dispersal by fruit bats in the context of latent zoonotic risk	10.1111/oik.08359
Baek S.-S., Yun D., Pyo J., Kang D., Cho K.H., Jeon J.	Analysis of micropollutants in a marine outfall using network analysis and decision tree	10.1016/j.scitotenv.2021.150938
Rodríguez-Aguilar B.A., Martínez-Rivera L.M., Muñiz-Valencia R., Mercado-Silva N., Iñiguez-Dávalos L.I., Peregrina-Lucano A.A.	Occurrence, spatio-temporal distribution, and human health risk assessment of pesticides in fish along the Ayuquila-Armería River, Mexico	10.1080/03601234.2022.2153539
Dietrich G.J., Florek-łuszczki M., Wojciechowska M., Wójcik T., Bąk-Badowska J., Wójtowicz B., Zięba E., Gworek B., Chmielewski J.	FISH AS BIO-INDICATORS OF ENVIRONMENTAL POLLUTANTS AND ASSOCIATED HEALTH RISKS TO THE CONSUMER	10.5601/jelem.2022.27.3.2322
Shehu I.K., Ahmad H., Ishak I.H., Olayemi I.K., Solomon D., Ahmad A.H., Ibrahim Y.I., Mamman R., Salim H.	MONTHLY ASSESSMENT OF THE RELATIVE ABUNDANCE AND DEVELOPMENT OF IMMATURE STAGES OF Culex MOSQUITOES (DIPTERA: CULICIDAE) OF THE SELECTED BREEDING HABITATS IN NIGER, NIGERIA
Guo Y., Wu R., Guo C., Lv J., Wu L., Xu J.	Occurrence, sources and risk of heavy metals in soil from a typical antimony mining area in Guizhou Province, China	10.1007/s10653-022-01410-w
Gagneten A.M., Regaldo L., Carriquiriborde P., Reno U., Kergaravat S.V., Butinof M., Agostini H., Alvarez M., Harte A.	Atrazine characterization: An update on uses, monitoring, effects, and environmental impact, for the development of regulatory policies in Argentina	10.1002/ieam.4690
Kuznetsova K.Yu., Aslanova M.M., Kuznetsova M.A., Rudneva O.V., Mania T.R., Zagainova A.V.	Problems in ensuring effective parasitological control on the territory of the Russian Federation [Проблемы обеспечения эффективного паразитологического контроля на территории Российской Федерации]	10.47470/0016-9900-2022-101-8-896-903
Guilder J., Copp G.H., Thrush M.A., Stinton N., Murphy D., Murray J., Tidbury H.J.	Threats to UK freshwaters under climate change: Commonly traded aquatic ornamental species and their potential pathogens and parasites	10.3897/neobiota.76.80215
Ellwanger J.H., Martin Fearnside P., Ziliotto M., Valverde-Villegas J.M., DA VEIGA A.B.G., Vieira G.F., Bach E., Cardoso J.C., Müller N.F.D., Lopes G., Caesar L., Kulmann-Leal B., Kaminski V.L., Silveira E.S., Spilki F.R., Weber M.N., DE MATOS ALMEIDA S.E., DA HORA V.P., Chies J.A.B.	Synthesizing the connections between environmental disturbances and zoonotic spillover	10.1590/0001-3765202220211530
Camacho-Sillero L., Cardoso B., Beato-Benítez A., Gómez-Guillamón F., Díaz-Cao J.M., Jiménez-Martín D., Caballero-Gómez J., Castro-Scholten S., Cano-Terriza D., García-Bocanegra I.	Spatiotemporal monitoring of myxomatosis in European wild rabbit (Oryctolagus cuniculus) in Spanish Mediterranean ecosystems	10.1111/tbed.14709
Peralta M.M., Chávez L.M., Pino E.A., Cortez A.Q.	Environmental Health Promotion: Variables and indicators of the instructional method [Promoción de la Salud ambiental: Variables e indicadores del método instruccional]	10.52808/bmsa.7e6.621.014
Lansford J.E., Rothenberg W.A., Yotanyamaneewong S., Alampay L.P., Al-Hassan S.M., Bacchini D., Bornstein M.H., Chang L., Deater-Deckard K., Di Giunta L., Dodge K.A., Gurdal S., Liu Q., Long Q., Morgenstern G., Oburu P., Pastorelli C., Skinner A.T., Sorbring E., Tapanya S., Steinberg L., Uribe Tirado L.M.	Compliance with Health Recommendations and Vaccine Hesitancy During the COVID Pandemic in Nine Countries	10.1007/s11121-022-01399-9
Upadhyay K., Bajpai S.	Challenges and solutions in COVID-19 related pandemic solid waste management (PSWM) - A detailed analysis with special focus on plastic waste	10.1088/1755-1315/1032/1/012029
Dadar M., Tabibi R., Alamian S., Caraballo-Arias Y., Mrema E.J., Mlimbila J., Chandrasekar S., Dzhusupov K., Sulaimanova C., Alekesheva L.Z., Manar S.A., Toguzbayeva K.K., Wickramatillake A., Mirzaei B.	Safety concerns and potential hazards of occupational brucellosis in developing countries: a review	10.1007/s10389-022-01732-0
Zhang Y., Shi P., Gao M., Chang H.	Factors Influencing Aggressive Adolescent Behavior: An Analysis Using the Decision Tree Method	10.1080/00221325.2022.2094213
Bakhmatova K.A., Matynyan N.N., Sheshukova A.A.	Anthropogenic Soils of Urban Parks: A Review	10.1134/S1064229322010021
Hernández-Rodríguez P., Trujillo-Rojas B.	One health: a comprehensive approach to improve prevention and control strategies in Leptospirosis	10.5965/223811712112022071
Kayumova M.M., Gafarov V.V., Bessonova M.I., Gakova E.I., Gakova A.A., Akimova E.V.	Population self-reported health parameters associated with the prevalence of coronary heart disease in an open population of a medium-urbanized city in Western Siberia: gender specifics	10.17116/profmed20222501135
Orr B., Westman M.E., Malik R., Purdie A., Craig S.B., Norris J.M.	Leptospirosis is an emerging infectious disease of pig-hunting dogs and humans in North Queensland	10.1371/JOURNAL.PNTD.0010100
Patel A., Jenkins M., Rhoden K., Barnes A.N.	A Systematic Review of Zoonotic Enteric Parasites Carried by Flies, Cockroaches, and Dung Beetles	10.3390/pathogens11010090
Chauhan V., Beaton D., Hamada N., Wilkins R., Burtt J., Leblanc J., Cool D., Garnier-Laplace J., Laurier D., Le Y., Yamada Y., Tollefsen K.E.	Adverse outcome pathway: a path toward better data consolidation and global co-ordination of radiation research	10.1080/09553002.2021.2020363
Ripanda A.S., Rwiza M.J., Nyanza E.C., Njau K., Vuai S.A.H., Machunda R.L.	A review on contaminants of emerging concern in the environment: A focus on active chemicals in sub-saharan africa	10.3390/app12010056
Salata S.	Designing Healthier Cities. An Empirical Study of the Ecosystem Functioning and Mortality in the Districts of Turin (Italy)	10.1007/978-3-030-86304-3_13
Douglas K.O., Payne K., Sabino-Santos G., Jr., Agard J.	Influence of climatic factors on human hantavirus infections in latin america and the caribbean: A systematic review	10.3390/pathogens11010015
Wang X., Wu F., Zhao X., Zhang X., Wang J., Niu L., Liang W., Leung K.M.Y., Giesy J.P.	Enlightenment from the COVID-19 Pandemic: The Roles of Environmental Factors in Future Public Health Emergency Response	10.1016/j.eng.2020.12.019
Sojobi A.O., Zayed T.	Impact of sewer overflow on public health: A comprehensive scientometric analysis and systematic review	10.1016/j.envres.2021.111609
Milenkov M., Rasoanandrasana S., Rahajamanana L.V., Rakotomalala R.S., Razafindrakoto C.A., Rafalimanana C., Ravelomandranto E., Ravaoarisaina Z., Westeel E., Petitjean M., Mullaert J., Clermont O., Raskine L., Samison L.H., Endtz H., Andremont A., Denamur E., Komurian-Pradel F., Armand-Lefevre L.	Prevalence, Risk Factors, and Genetic Characterization of Extended-Spectrum Beta-Lactamase Escherichia coli Isolated From Healthy Pregnant Women in Madagascar	10.3389/fmicb.2021.786146
Li R., Li Y., Peng K., Yin Y., Liu Y., He T., Bai L., Wang Z.	Comprehensive Genomic Investigation of Tigecycline Resistance Gene tet(X4)-Bearing Strains Expanding among Different Settings	10.1128/spectrum.01633-21
Urdes L., Alcivar-Warren A.	A Comparative Study on Metals and Parasites in Shellfish of Freshwater and Marine Ecosystems	10.2983/035.040.0313
Fasina F.O., Fasanmi O.G., Makonnen Y.J., Bebay C., Bett B., Roesel K.	The one health landscape in Sub-Saharan African countries	10.1016/j.onehlt.2021.100325
Neaman A., Yáñez C.	Phytoremediation of Soils Contaminated by Copper Smelting in Chile: Results of a Decade of Research	10.1134/S1064229321120085
Soubra G., Massoud M.A., Alameddine I., Al Hindi M., Sukhn C.	Assessing the environmental risk and pollution status of soil and water resources in the vicinity of municipal solid waste dumpsites	10.1007/s10661-021-09640-8
Markovic S., Rodic A., Salom I., Milicevic O., Djordjevic M., Djordjevic M.	COVID-19 severity determinants inferred through ecological and epidemiological modeling	10.1016/j.onehlt.2021.100355
Furlan J.P.R., Lopes R., Ramos M.S., dos Santos L.D.R., da Silva Rosa R., Savazzi E.A., Stehling E.G.	Colistin-resistant mcr-1-positive Escherichia coli ST1775-H137 co-harboring blaCTX-M-2 and blaCMY-2 recovered from an urban stream	10.1016/j.meegid.2021.105156
Pretorius M., Markotter W., Keith M.	Assessing the extent of land-use change around important bat-inhabited caves	10.1186/s40850-021-00095-5
Remesar S., Castro-Scholten S., Jiménez-Martín D., Camacho-Sillero L., Morrondo P., Rouco C., Gómez-Guillamón F., Cano-Terriza D., García-Bocanegra I.	Spatiotemporal monitoring of Cysticercus pisiformis in European wild rabbit (Oryctolagus cuniculus) in Mediterranean ecosystems in southern Spain	10.1016/j.prevetmed.2021.105508
Lim K.Y., Foo K.Y.	Hazard identification and risk assessment of the organic, inorganic and microbial contaminants in the surface water after the high magnitude of flood event	10.1016/j.envint.2021.106851
Li H., Chen Y., Machalaba C.C., Tang H., Chmura A.A., Fielder M.D., Daszak P.	Wild animal and zoonotic disease risk management and regulation in China: Examining gaps and One Health opportunities in scope, mandates, and monitoring systems	10.1016/j.onehlt.2021.100301
Walsh M.G., Bhat R., Nagarajan-Radha V., Narayanan P., Vyas N., Sawleshwarkar S., Mukhopadhyay C.	Low mammalian species richness is associated with Kyasanur Forest disease outbreak risk in deforested landscapes in the Western Ghats, India	10.1016/j.onehlt.2021.100299
Rhoden K., Alonso J., Carmona M., Pham M., Barnes A.N.	Twenty years of waterborne and related disease reports in Florida, USA	10.1016/j.onehlt.2021.100294
Islam M.M.M., Iqbal M.S., D'Souza N., Islam M.A.	A review on present and future microbial surface water quality worldwide	10.1016/j.enmm.2021.100523
Mas-Coma S., Funatsu I.R., Angles R., Buchon P., Mas-Bargues C., Artigas P., Valero M.A., Bargues M.D.	Domestic pig prioritized in one health action against fascioliasis in human endemic areas: Experimental assessment of transmission capacity and epidemiological evaluation of reservoir role	10.1016/j.onehlt.2021.100249
Gompo T.R., Shah R., Tiwari I., Gurung Y.B.	Sero-epidemiology and associated risk factors of brucellosis among sheep and goat population in the south western Nepal: a comparative study	10.1186/s12917-021-02835-8
Dong Y.	Constructing a biosafety evaluation system based on DPSEEA model: A case study of Shenzhen	10.17520/BIODS.2021234
Maqsood T., Shahzad K., Naz S., Simsek S., Afzal M.S., Ali S., Ahmed H., Cao J.	A Cross-Sectional Study on the Association Between Risk Factors of Toxoplasmosis and One Health Knowledge in Pakistan	10.3389/fvets.2021.751130
He Y., Guo C., Lv J., Deng Y., Xu J.	Occurrence, sources, and ecological risks of three classes of insecticides in sediments of the Liaohe River basin, China	10.1007/s11356-021-15060-5
Howe A.C., Soupir M.L.	Antimicrobial resistance in integrated agroecosystems: State of the science and future opportunities	10.1002/jeq2.20289
Johnson A.C., Sumpter J.P., Depledge M.H.	The Weight-of-Evidence Approach and the Need for Greater International Acceptance of Its Use in Tackling Questions of Chemical Harm to the Environment	10.1002/etc.5184
Wilson A.G., Wilson S., Alavi N., Lapen D.R.	Human density is associated with the increased prevalence of a generalist zoonotic parasite in mammalian wildlife	10.1098/rspb.2021.1724
Azevedo D.S., Duarte J.L.C., Freitas C.F.G., Soares K.L., Sousa M.S., Sousa E.S.S., Lucena R.B.	One health perspectives on new emerging viral diseases in african wild great apes	10.3390/pathogens10101283
Gonzálvez M., Martínez-Carrasco C., Sánchez-Zapata J.A., Moleón M.	Smart carnivores think twice: Red fox delays scavenging on conspecific carcasses to reduce parasite risk	10.1016/j.applanim.2021.105462
Zhang Y., Liu Y., Zhai K.	Identifying the predictors of community acceptance of waste incineration plants in urban china: A qualitative analysis from a public perspective	10.3390/ijerph181910189
Pellicanò F., D'Orsi L., De Gaetano A., Panunzi S.	A population approach for the estimation of methylmercury ToxicoKinetics in red mullets	10.1016/j.taap.2021.115679
Lesiczka P.M., Hrazdilová K., Majerová K., Fonville M., Sprong H., Hönig V., Hofmannová L., Papežík P., Růžek D., Zurek L., Votýpka J., Modrý D.	The Role of Peridomestic Animals in the Eco-Epidemiology of Anaplasma phagocytophilum	10.1007/s00248-021-01704-z
Li J., Ren Y., Chen H., Huang W., Feng X., Hu W.	Risk Evaluation of Pathogenic Intestinal Protozoa Infection Among Laboratory Macaques, Animal Facility Workers, and Nearby Villagers From One Health Perspective	10.3389/fvets.2021.696568
Goeking S.A., Windmuller-Campione M.A.	Comparative species assessments of five-needle pines throughout the western United States	10.1016/j.foreco.2021.119438
Lopes C., Brandão R., Lopes A.F., Sargo R., Casero M., Nunes C., Silva F., Dubey J.P., Cardoso L., Lopes A.P.	Prevalence of antibodies to toxoplasma gondii in different wild bird species admitted to rehabilitation centres in Portugal	10.3390/pathogens10091144
Ahmad W., Naeem M.A., Akram Q., Ahmad S., Younus M.	Exploring rabies endemicity in Pakistan: Major constraints & possible solutions	10.1016/j.actatropica.2021.106011
Kakakhel M.A., Wu F., Anwar Z., Saif I., Akbar N.U., Gul N., Ali I., Feng H., Wang W.	The presence of Toxoplasma gondii in soil, their transmission, and their influence on the small ruminants and human population: A review	10.1016/j.micpath.2021.104850
Wang Q., Liu M., Tian S., Yuan X., Ma Q., Hao H.	Evaluation and improvement path of ecosystem health for resource-based city: A case study in China	10.1016/j.ecolind.2021.107852
Pires de Souza Araujo A.C., Souza dos Santos D., Lins-de-Barros F., de Souza Hacon S.	Linking ecosystem services and human health in coastal urban planning by DPSIWR framework	10.1016/j.ocecoaman.2021.105728
Sun J., Men W., Wang F., Wu J.	Activity Levels of 210Po, 210Pb and Other Radionuclides (134Cs, 137Cs, 90Sr, 110mAg, 238U, 226Ra and 40K) in Marine Organisms From Coastal Waters Adjacent to Fuqing and Ningde Nuclear Power Plants (China) and Radiation Dose Assessment	10.3389/fmars.2021.702124
Curcio V., Macirella R., Sesti S., Pellegrino D., Ahmed A.I.M., Brunelli E.	Morphological and molecular alterations induced by lead in embryos and larvae of danio rerio	10.3390/app11167464
Bonnet R., Beyrouthy R., Haenni M., Nicolas-Chanoine M.-H., Dalmasso G., Madec J.-Y.	Host colonization as a major evolutionary force favoring the diversity and the emergence of the worldwide multidrug-resistant escherichia coli st131	10.1128/mBio.01451-21
Efstratiou A., Karanis G., Karanis P.	Tick-borne pathogens and diseases in Greece	10.3390/microorganisms9081732
Wedari N.L.P.H., Sukrama I.D.M., Budayanti N.N.S., Sindhughosa D.A., Prabawa I.P.Y., Manuaba I.B.A.P.	One health concept and role of animal reservoir in avian influenza: A literature review	10.15562/bmj.v10i2.2532
Cardoso M.D., Santos A.F.D.M., Rodrigues M.D.S., Pribul B.R., Grael A.S., Pedroso V.M., Pires J.R., Travassos C.E.P.F., Domit C., Vieira-Da-Motta O., Rodrigues D.D.P., Siciliano S.	Salmonella spp. profiles isolated from seabird samples from the Brazilian coast	10.1016/j.prevetmed.2021.105413
dos Santos Costa R., Quadra G.R., de Oliveira Souza H., do Amaral V.S., Navoni J.A.	The link between pharmaceuticals and cyanobacteria: a review regarding ecotoxicological, ecological, and sanitary aspects	10.1007/s11356-021-14698-5
Tsai W.-L., Nash M.S., Rosenbaum D.J., Prince S.E., D'Aloisio A.A., Neale A.C., Sandler D.P., Buckley T.J., Jackson L.E.	Types and spatial contexts of neighborhood greenery matter in associations with weight status in women across 28 U.S. communities	10.1016/j.envres.2021.111327
Ji B., Zhao Y., Wei T., Kang P.	Water science under the global epidemic of COVID-19: Bibliometric tracking on COVID-19 publication and further research needs	10.1016/j.jece.2021.105357
Kim M.S., Kim K.H., Hwang S.J., Lee T.K.	Role of Algal Community Stability in Harmful Algal Blooms in River-Connected Lakes	10.1007/s00248-020-01676-6
Roopnarine R., Boeren E., Regan J.-A.	The Missing Professional Perspective: Medical, Veterinary, and Dual Degree Public Health Student Perceptions of One Health	10.3389/fpubh.2021.704791
Barnes A.N., Davaasuren A., Baasandavga U., Lantos P.M., Gonchigoo B., Gray G.C.	Zoonotic enteric parasites in mongolian people, animals, and the environment: Using one health to address shared pathogens	10.1371/journal.pntd.0009543
Sack A., Palanisamy G., Manuel M., Paulsamy C., Rose A., Kaliappan S.P., Ward H., Walson J.L., Halliday K.E., Rao Ajjampur S.S.	A one health approach to defining animal and human helminth exposure risks in a tribal village in Southern India	10.4269/ajtmh.20-1476
Ball S.J., Simpson K., Zhang J., Marsden J., Heidari K., Moran W.P., Mauldin P.D., McCauley J.L.	High-risk opioid prescribing trends: Prescription drug monitoring program data from 2010 to 2018	10.1097/PHH.0000000000001203
Silva L.F.O., Lozano L.P., Oliveira M.L.S., da Boit K., Gonçalves J.O., Neckel A.	Identification of hazardous nanoparticles present in the Caribbean Sea for the allocation of future preservation projects	10.1016/j.marpolbul.2021.112425
Guarin T.C., Pagilla K.R.	Microbial community in biofilters for water reuse applications: A critical review	10.1016/j.scitotenv.2021.145655
Borhani M., Fathi S., Darabi E., Jalousian F., Simsek S., Ahmed H., Kesik H.K., Hosseini S.H., Romig T., Harandi M.F., Mobedi I.	Echinococcoses in Iran, Turkey, and Pakistan: Old diseases in the new millennium	10.1128/CMR.00290-20
Zervou S.-K., Moschandreou K., Paraskevopoulou A., Christophoridis C., Grigoriadou E., Kaloudis T., Triantis T.M., Tsiaoussi V., Hiskia A.	Cyanobacterial toxins and peptides in lake vegoritis, Greece	10.3390/toxins13060394
Reddin K., Bang H., Miles L.	Evaluating simulations as preparation for health crises like CoVID-19: Insights on incorporating simulation exercises for effective response	10.1016/j.ijdrr.2021.102245
Alemayehu G., Mamo G., Desta H., Alemu B., Wieland B.	Knowledge, attitude, and practices to zoonotic disease risks from livestock birth products among smallholder communities in Ethiopia	10.1016/j.onehlt.2021.100223
Li W., Xiao L.	Ecological and public health significance of Enterocytozoon bieneusi	10.1016/j.onehlt.2020.100209
Min K.-D., Schneider M.C., Cho S.-I.	Association between predator species richness and human hantavirus infection emergence in Brazil	10.1016/j.onehlt.2020.100196
Zeng L., Chen Y.	Intergenerational differences and influential factors of basic public health service utilization for floating population	10.11817/j.issn.1672-7347.2021.200635
Simpson G., Quesada F., Chatterjee P., Kakkar M., Chersich M.F., Thys S.	Research priorities for control of zoonoses in South Africa	10.1093/trstmh/trab039
Corredor-Figueroa A.P., Olaya-Galán N.N., Velandia-álvarez S., Muñoz M., Salas-Cárdenas S.P., Ibáñez-Pinilla M., Patarroyo M.A., Gutiérrez M.F.	Co-circulation of bovine leukemia virus haplotypes among humans, animals, and food products: New insights of its zoonotic potential	10.3390/ijerph18094883
Blagica S., Jovana S.	Risk management and risk communication in the case of vector-borne disease: Case of Macedonia - risk management in VBDs	10.4018/978-1-7998-8960-1.ch033
Rolova G., Gavurova B., Petruzelka B.	Health literacy, self-perceived health, and substance use behavior among young people with alcohol and substance use disorders	10.3390/ijerph18084337
Caparrós-Martínez J.L., Milán-García J., Martínez-Vázquez R.M., Valenciano J.P.	Green infrastructures and grand environmental challenges: A review of research trends by keyword	10.3390/agronomy11040782
Mdegela R.H., Mwakapeje E.R., Rubegwa B., Gebeyehu D.T., Niyigena S., Msambichaka V., Nonga H.E., Antoine-Moussiaux N., Fasina F.O.	Antimicrobial use, residues, resistance and governance in the food and agriculture sectors, tanzania	10.3390/antibiotics10040454
Khan W., Noor-un-Nisa, Rafiq N., Masood Z., Salim Ahmed M., Ur Rahman H., Kabir M., Ghaffar R., Naz A., Ali Shah M.I.	Zoonotic and non-zoonotic helminths in black rats of rain-fed and irrigated areas of Swat, Khyber Pakhtunkhwa, Pakistan	10.1016/j.sjbs.2021.01.022
Zucca P., Rossmann M.-C., Dodic M., Ramma Y., Matsushima T., Seet S., Holtze S., Bremini A., Fischinger I., Morosetti G., Sitzia M., Furlani R., Greco O., Meddi G., Zambotto P., Meo F., Pulcini S., Palei M., Zamaro G.	What Do Adolescents Know About One-Health and Zoonotic Risks? A School-Based Survey in Italy, Austria, Germany, Slovenia, Mauritius, and Japan	10.3389/fpubh.2021.658876
Ewbank A.C., Esperón F., Sacristán C., Sacristán I., Neves E., Costa-Silva S., Antonelli M., Rocha Lorenço J., Kolesnikovas C.K.M., Catão-Dias J.L.	Occurrence and Quantification of Antimicrobial Resistance Genes in the Gastrointestinal Microbiome of Two Wild Seabird Species With Contrasting Behaviors	10.3389/fvets.2021.651781
Mansingh A., Choudhary H., Shandilya J., Bhattacharya D., Kshatri J., Parai D., Pattanaik M., Padhi A.K., Jain H.K., Mohanty P., Kanungo S., Pati S.	A qualitative exploratory study using one health approach for developing an intervention package for elimination of human anthrax in an endemic district of odisha, india	10.4103/ijmr.IJMR-646-21
Chaudhari S.P., Kalorey D.R., Awandkar S.P., Kurkure N.V., Narang R., Kashyap R.S., Rahi M., Barbuddhe S.B.	Journey towards national institute of one health in india	10.4103/IJMR.IJMR_636_21
Astatkie H., Ambelu A., Beyene E.M.	Sources and level of heavy metal contamination in the water of Awetu watershed streams, southwestern Ethiopia	10.1016/j.heliyon.2021.e06385
Mirembe B.B., Musewa A., Kadobera D., Kisaakye E., Birungi D., Eurien D., Nyakarahuka L., Balinandi S., Tumusiime A., Kyondo J., Mulei S.M., Baluku J., Kwesiga B., Kabwama S.N., Zhu B.-P., Harris J.R., Lutwama J.J., Ario A.R.	Sporadic outbreaks of crimean-congo haemorrhagic fever in Uganda, July 2018-January 2019	10.1371/journal.pntd.0009213
Habtemariam H., Kifle D., Leta S., Beekman W., Lürling M.	Cyanotoxins in drinking water supply reservoir (Legedadi, Central Ethiopia): implications for public health safety	10.1007/s42452-021-04313-0
Chimera E.T., Fosgate G.T., Etter E.M.C., Boulangé A., Vorster I., Neves L.	A one health investigation of pathogenic trypanosomes of cattle in Malawi	10.1016/j.prevetmed.2020.105255
Carducci A.L., Agodi A., Ancona C., Angelini P., Bagordo F., Barbone F., Birbaum L., Carreri V., Casuccio A., Conti A., Conversano M., De Donno A., De Giglio O., Desiante F., Di Pietro A., Dogliotti E., Donato F., Fara G.M., Fiore M., Forastiere F., Giammanco G., Izzotti A., Montagna M.T., Oliveri Conti G., Petronio M.G., Sciacca S., Signorelli C., Testai E., Verani M., Vinceti M., Vitale F., Fer…	Impact of the environment on the health: From theory to practice	10.1016/j.envres.2020.110517
Léchenne M., Traore A., Hattendorf J., Kallo V., Oussiguere A., Tetchi M., Moyengar R., Traore A.K., Moto D.D., Ngandolo R., Bonfoh B., Zinsstag J.	Increasing rabies data availability: The example of a One Health research project in Chad, Côte d'Ivoire and Mali	10.1016/j.actatropica.2020.105808
Steele S.G., Booy R., Manocha R., Mor S.M., Toribio J.-A.L.M.L.	Towards One Health clinical management of zoonoses: A parallel survey of Australian general medical practitioners and veterinarians	10.1111/zph.12799
Burt S.A., Vos C.J., Buijs J.A., Corbee R.J.	Nutritional implications of feeding free-living birds in public urban areas	10.1111/jpn.13441
Iglesias R., Cox-Witton K., Field H., Skerratt L.F., Barrett J.	Australian bat lyssavirus: Analysis of national bat surveillance data from 2010 to 2016	10.3390/v13020189
Bonamano S., Madonia A., Caruso G., Zappalà G., Marcelli M.	Development of a new predictive index (Bathing water quality index, bwqi) based on escherichia coli physiological states for bathing waters monitoring	10.3390/jmse9020120
Lawes-Wickwar S., Ghio D., Tang M.Y., Keyworth C., Stanescu S., Westbrook J., Jenkinson E., Kassianos A.P., Scanlan D., Garnett N., Laidlaw L., Howlett N., Carr N., Stanulewicz N., Guest E., Watson D., Sutherland L., Byrne-Davis L., Chater A., Hart J., Armitage C.J., Shorter G.W., Swanson V., Epton T.	A rapid systematic review of public responses to health messages encouraging vaccination against infectious diseases in a pandemic or epidemic	10.3390/vaccines9020072
Vogt N.A., Pearl D.L., Taboada E.N., Mutschall S.K., Bondo K.J., Jardine C.M.	Epidemiology of Campylobacter jejuni in raccoons (Procyon lotor) on swine farms and in conservation areas in southern Ontario	10.1111/zph.12786
Ewbank A.C., Esperón F., Sacristán C., Sacristán I., Krul R., Macedo Cavalcanti E., Calatayud O., Bueno I., de Francisco Strefezzi R., Catão-Dias J.L.	Seabirds as anthropization indicators in two different tropical biotopes: A One Health approach to the issue of antimicrobial resistance genes pollution in oceanic islands	10.1016/j.scitotenv.2020.142141
Gwenzi W.	Autopsy, thanatopraxy, cemeteries and crematoria as hotspots of toxic organic contaminants in the funeral industry continuum	10.1016/j.scitotenv.2020.141819
Pavez-Muñoz E., González C., Fernández-Sanhueza B., Sánchez F., Escobar B., Ramos R., Fuenzalida V., Galarce N., Arriagada G., Neira V., Muñoz-Aguayo J., Flores-Figueroa C., Johnson T.J., Alegría-Morán R.	Antimicrobial Usage Factors and Resistance Profiles of Shiga Toxin-Producing Escherichia coli in Backyard Production Systems From Central Chile	10.3389/fvets.2020.595149
Yuwono A.S., Wardiatno Y., Widyastuti R., Wulandari D., Natali M.	Development of ecosystem health index in rural areas of Java Island: Preliminary results	10.1088/1755-1315/622/1/012020
Li J., Nassauer J.I.	Technology in support of nature-based solutions requires understanding everyday experiences	10.5751/ES-12838-260435
Mahmoud A.S., Sawesi O.K., El-Waer O.R., Bennour E.M.	Rift valley fever in Africa with the emerging interest in Libya	10.14202/IJOH.2021.237-245
Souza L.P.S.E., Hermsdorff H.H.M., Miranda A.E.D.S., Bressan J., Pimenta A.M.	Alcohol consumption and overweight in brazilian adults – cume project [Consumo de álcool e excesso de peso em adultos brasileiros - projeto Cume]	10.1590/1413-812320212611.3.20192019
Wegi F.G., Amenu K., Chalchisa A., Mamo G.	Brucellosis in Camels and Humans: Seroprevalence and Associated Risk Factors in Amibara District of Afar Region, Ethiopia	10.1155/2021/5482725
Moreira Da Silva M., Aníbal J., Duarte D., Veloso N., Patrício F., Chícharo L.	Metals from human activities in a coastal lagoon saltmarsh – sediment toxicity and phytoremediation by sarcocornia fruticosa
Beall J.M., Casola W.R., Peterson M.N., Larson L.R., Carr W.A., Seekamp E., Stevenson K.T., Jackson S.B.	Cultural Cognition and Ideological Framing Influence Communication about Zoonotic Disease in the Era ofCOVID-19	10.3389/fcomm.2021.645692
Vaseashta A., Ivanov V., Stabnikov V., Marinin A.	Environmental safety and security investigations of neustonic microplastic aggregates near water-air interphase	10.15244/pjoes/131947
Damrongsukij P., Doemlim P., Kusolsongkhrokul R., Tanee T., Petcharat P., Siriporn B., Piratae S., Pumipuntu N.	One health approach of melioidosis and gastrointestinal parasitic infections from macaca fascicularis to human at kosumpee forest park, Maha Sarakham, Thailand	10.2147/IDR.S299797
Castillo P.G.	Living among tailing sands. Sanitary uncertainty and environmental suffering in chañaral (chile) [Habitar entre arenas de relaves. Incertidumbre sanitaria y sufrimiento ambiental en chañaral (chile)]	10.4067/S0718-83582021000100083
Nangoy M., Ransaleleh T., Lengkong H., Koneri R., Latinne A., Kyes R.C.	Diversity of fruit bats (Pteropodidae) and their ectoparasites in batuputih nature tourism park, Sulawesi, Indonesia	10.13057/biodiv/d220609
Bargues M.D., Angles R., Coello J., Artigas P., Funatsu I.R., Cuervo P.F., Buchon P., Mas-Coma S.	One Health initiative in the Bolivian Altiplano human fascioliasis hyperendemic area: Lymnaeid biology, population dynamics, microecology and climatic factor influences	10.1590/S1984-29612021014
Saylors K.E., Mouiche M.M., Lucas A., McIver D.J., Matsida A., Clary C., Maptue V.T., Euren J.D., LeBreton M., Tamoufe U.	Market characteristics and zoonotic disease risk perception in Cameroon bushmeat markets	10.1016/j.socscimed.2020.113358
Dong Y., Liu H.	Reframing the index system of urban green space planning toward public health in China: problems and solutions	10.1080/23748834.2018.1544329
Song H., Yu Z., Ding X., Xie Y., Lv K.	Spatial-temporal Distribution Characteristics and Environmental Impact Factors of Tick-borne Encephalitis [森林脑炎时空分布特征和环境影响因素分析]	10.12082/dqxxkx.2020.190511
Zeus V.M., Köhler A., Reusch C., Fischer K., Balkema-Buschmann A., Kerth G.	Analysis of astrovirus transmission pathways in a free-ranging fission-fusion colony of Natterer’s bats (Myotis nattereri)	10.1007/s00265-020-02932-y
Azam M., Kumar V., Siddiqui K., Jan A.T., Sabir J.S.M., Rather I.A., Rehman S., Haq Q.M.R.	Pharmaceutical disposal facilitates the mobilization of resistance determinants among microbiota of polluted environment	10.1016/j.jsps.2020.10.009
Benos L., Bechar A., Bochtis D.	Safety and ergonomics in human-robot interactive agricultural operations	10.1016/j.biosystemseng.2020.09.009
Gomes I.B., Maillard J.-Y., Simões L.C., Simões M.	Emerging contaminants affect the microbiome of water systems—strategies for their mitigation	10.1038/s41545-020-00086-y
Wee B.A., Muloi D.M., van Bunnik B.A.D.	Quantifying the transmission of antimicrobial resistance at the human and livestock interface with genomics	10.1016/j.cmi.2020.09.019
Barnes A.N., Baasandavga U., Davaasuren A., Gonchigoo B., Gray G.C.	Knowledge and practices surrounding zoonotic disease among Mongolian herding households	10.1186/s13570-020-00162-5
Stange C., Tiehm A.	Occurrence of antibiotic resistance genes and microbial source tracking markers in the water of a karst spring in Germany	10.1016/j.scitotenv.2020.140529
Meena B., Anburajan L., Selvaganapathi K., Vinithkumar N.V., Dharani G.	Characteristics and dynamics of Salmonella diversity and prevalence of biomarker genes in Port Blair Bays, South Andaman, India	10.1016/j.marpolbul.2020.111582
Shin J.-Y., Kim K.R., Ha J.-C.	Intensity-duration-frequency relationship of WBGT extremes using regional frequency analysis in South Korea	10.1016/j.envres.2020.109964
Chiebao D.P., Martins C.M., Pena H.F.D.J., Gabriel F.H.D.L., Turazza J., Soares H., Merlo A.	Epidemiological study of Giardia duodenalis infection in companion dogs from the metropolitan area of São Paulo Brazil	10.1111/zph.12710
Das M.K., Mahapatra A., Pathi B., Panigrahy R., Pattnaik S., Mishra S.S., Mahapatro S., Swain P., Das J., Dixit S., Sahoo S.N., Pillai R.N., HOTSTAR-India Study Group	Harmonized one health trans-species and community surveillance for tackling antibacterial resistance in india: Protocol for a mixed methods study	10.2196/23241
Carvelli A., Scaramozzino P., Iacoponi F., Condoleo R., Marta U.D.	Size, demography, ownership profiles, and identification rate of the owned dog population in central Italy	10.1371/journal.pone.0240551
Mazamay S., Broutin H., Bompangue D., Muyembe J.-J., Guégan J.-F.	The environmental drivers of bacterial meningitis epidemics in the democratic republic of congo, central africa	10.1371/journal.pntd.0008634
Masila N.M., Ross K.E., Gardner M.G., Whiley H.	Zoonotic and public health implications of campylobacter species and squamates (Lizards, snakes and amphisbaenians)	10.3390/pathogens9100799
Speir C., Ridings C., Marcum J., Drexler M., Norman K.	Measuring health conditions and behaviours in fishing industry participants and fishing communities using the Behavioral Risk Factor Surveillance Survey (BRFSS)	10.1093/icesjms/fsaa032
Zou H.-Y., Yu Q.-F., Qiu C., Webster J.P., Lu D.-B.	Meta-analyses of schistosoma japonicum infections in wild rodents across china over time indicates a potential challenge to the 2030 elimination targets	10.1371/journal.pntd.0008652
Miambo R.D., Afonso S.M.S., Noormahomed E.V., Pondja A., Mukaratirwa S.	Echinococcosis in humans and animals in Southern Africa Development Community countries: A systematic review	10.1016/j.fawpar.2020.e00087
Taghipour A., Olfatifar M., Foroutan M., Bahadory S., Malih N., Norouzi M.	Global prevalence of Cryptosporidium infection in rodents: A systematic review and meta-analysis	10.1016/j.prevetmed.2020.105119
Dhama K., Patel S.K., Sharun K., Pathak M., Tiwari R., Yatoo M.I., Malik Y.S., Sah R., Rabaan A.A., Panwar P.K., Singh K.P., Michalak I., Chaicumpa W., Martinez-Pulgarin D.F., Bonilla-Aldana D.K., Rodriguez-Morales A.J.	SARS-CoV-2 jumping the species barrier: Zoonotic lessons from SARS, MERS and recent advances to combat this pandemic virus	10.1016/j.tmaid.2020.101830
Mwamburi J., Basweti G., Owili M., Babu J., Wawiye P.	Spatio-temporal trends of nutrients and physico-chemical parameters on lake ecosystem and fisheries prior to onset of cage farming and re-opening of the Mbita passage in the Nyanza Gulf of Lake Victoria	10.1111/lre.12329
Duan P., Khan S., Ali N., Shereen M.A., Siddique R., Ali B., Iqbal H.M.N., Nabi G., Sajjad W., Bilal M.	Biotransformation fate and sustainable mitigation of a potentially toxic element of mercury from environmental matrices	10.1016/j.arabjc.2020.06.041
Schaub R., Avanzi C., Singh P., Paniz-Mondolfi A., Cardona-Castro N., Legua P., Crespo L., Sewpersad K., Dávila J.J., Barreto J., Dwivedi P., Morris-Wilson H., Larrea M.P., Talhari C., Lahiri R., Truman R.W., Gozlan R.E., Couppié P., de Thoisy B.	Leprosy Transmission in Amazonian Countries: Current Status and Future Trends	10.1007/s40475-020-00206-1
Odeniran P.O., Omolabi K.F., Ademola I.O.	Risk factors associated with seropositivity for Toxoplasma gondii in population-based studies among immunocompromised patients (pregnant women, HIV patients and children) in West African countries, Cameroon and Gabon: a meta-analysis	10.1016/j.actatropica.2020.105544
Singh H., Aulakh R.S., Sharma R., Singh B.B.	Prevalence and molecular characterisation of Echinococcus granulosus in disposed of bovine carcasses in Punjab, India	10.1007/s12639-020-01223-7
Gliga D.S., Pisanu B., Walzer C., Desvars-Larrive A.	Helminths of urban rats in developed countries: a systematic review to identify research gaps	10.1007/s00436-020-06776-3
Squarre D., Hayashida K., Gaithuma A., Chambaro H., Kawai N., Moonga L., Namangala B., Sugimoto C., Yamagishi J.	Diversity of trypanosomes in wildlife of the Kafue ecosystem, Zambia	10.1016/j.ijppaw.2020.04.005
Desvars-Larrive A., Smith S., Munimanda G., Bourhy P., Waigner T., Odom M., Gliga D.S., Walzer C.	Prevalence and risk factors of Leptospira infection in urban brown rats (Rattus norvegicus), Vienna, Austria	10.1007/s11252-020-00957-9
Edao B.M., Ameni G., Assefa Z., Berg S., Whatmore A.M., Wood J.L.N.	Brucellosis in ruminants and pastoralists in Borena, Southern Ethiopia	10.1371/journal.pntd.0008461
Benavides J.A., Megid J., Campos A., Hampson K.	Using Surveillance of Animal Bite Patients to Decipher Potential Risks of Rabies Exposure From Domestic Animals and Wildlife in Brazil	10.3389/fpubh.2020.00318
Kanankege K.S.T., Alvarez J., Zhang L., Perez A.M.	An Introductory Framework for Choosing Spatiotemporal Analytical Tools in Population-Level Eco-Epidemiological Research	10.3389/fvets.2020.00339
Wang Y., Liang D., Li Y., Zhang H., Fan W., Wu F.	Preliminary Study on Environmental and Climatic Characteristics of Historical Infectious Diseases and Some Thoughts of COVID-19 [历史传染病疫情的环境与气候特征初探及对新冠肺炎疫情的思考]	10.13198/j.issn.1001-6929.2020.05.46
Singh F., Hirpurkar S.D., Rawat N., Shakya S., Kumar R., Kumar S., Meena R.K., Rajput P.K., Kumar J.	Carbapenemase and ESBL genes with class 1 integron among fermenting and nonfermenting bacteria isolated from water sources from India	10.1111/lam.13228
Slesarenko E., Sheveleva O., Kudrevatykh N., Vagina N.	The Environmental Load Reducing as a Factor of Improving the Quality of Life of the Coal Mining Region Population	10.1051/e3sconf/202017404002
Sibanda E.L., Webb K., Fahey C.A., Kang Dufour M.-S., McCoy S.I., Watadzaushe C., Dirawo J., Deda M., Chimwaza A., Taramusi I., Mushavi A., Mukungunugwa S., Padian N., Cowan F.M.	Use of data from various sources to evaluate and improve the prevention of mother-to-child transmission of HIV programme in Zimbabwe: a data integration exercise	10.1002/jia2.25524
Omitola O.O., Taylor-Robinson A.W.	Emerging and re-emerging bacterial zoonoses in Nigeria: current preventive measures and future approaches to intervention	10.1016/j.heliyon.2020.e04095
Michael S.A., Harlock M., Peck S.J., Lazenby B., Pemberton D.	Salmonella in captive and wild Tasmanian devils (Sarcophilus harrisii) in Tasmania	10.1111/avj.12928
Cociancic P., Torrusio S.E., Zonta M.L., Navone G.T.	Risk factors for intestinal parasitoses among children and youth of Buenos Aires, Argentina	10.1016/j.onehlt.2019.100116
Duan N., Zhang D., Khoshnevisan B., Kougias P.G., Treu L., Liu Z., Lin C., Liu H., Zhang Y., Angelidaki I.	Human waste anaerobic digestion as a promising low-carbon strategy: Operating performance, microbial dynamics and environmental footprint	10.1016/j.jclepro.2020.120414
Suárez P., Gutiérrez A.V., Salazar V., Puche M.L., Serrano Y., Martínez S., González G., Fernández-Delgado M.	Virulence properties and antimicrobial resistance of Pseudomonas aeruginosa isolated from cave waters at Roraima Tepui, Guayana Highlands	10.1111/lam.13283
Rossi A., Wolde B.T., Lee L.H., Wu M.	Prediction of recreational water safety using Escherichia coli as an indicator: case study of the Passaic and Pompton rivers, New Jersey	10.1016/j.scitotenv.2020.136814
Neogi S.B., Islam M.M., Islam S.K.S., Akhter A.H.M.T., Sikder M.M.H., Yamasaki S., Kabir S.M.L.	Risk of multi-drug resistant Campylobacter spp. And residual antimicrobials at poultry farms and live bird markets in Bangladesh	10.1186/s12879-020-05006-6
Bargues M.D., Artigas P., Angles R., Osca D., Duran P., Buchon P., Gonzales-Pomar R.K., Pinto-Mendieta J., Mas-Coma S.	Genetic uniformity, geographical spread and anthropogenic habitat modifications of lymnaeid vectors found in a One Health initiative in the highest human fascioliasis hyperendemic of the Bolivian Altiplano	10.1186/s13071-020-04045-x
Purseid B.V., Darshan N., Kasabi G.S., Gerard F., Samrat A., George C., Vanak A.T., Oommen M., Rahman M., Burthe S.J., Young J.C., Srinivas P.N., Schäfer S.M., Henrys P.A., Sandhya V.K., Chandaid M.M., Murhekarid M.V., Hoti S.L., Kiran S.K.	Predicting disease risk areas through co-production of spatial models: The example of kyasanur forest disease in india’s forest landscapes	10.1371/journal.pntd.0008179
Yurova Y., Shirokova V.	Geoecological assessment of anthropogenic impacts on the Osetr river basin	10.3390/geosciences10040121
Haile G.G., Tang Q., Li W., Liu X., Zhang X.	Drought: Progress in broadening its understanding	10.1002/WAT2.1407
Parvizi O., El-Adawy H., Roesler U., Neubauer H., Mertens-Scholz K.	Performance analysis of anaplasma antibody competitive elisa using the roc curve for screening of anaplasmosis in camel populations in egypt	10.3390/pathogens9030165
Kittl S., Brodard I., Heim D., Andina-Pfister P., Overesch G.	Methicillin-resistant staphylococcus aureus str	10.1128/AEM.01865-19
Alonso R., Ruiz M., Lovera R., Montes De Oca D.P., Cavia R., Sánchez J.P.	Norway rat (Rattus norvegicus) ectoparasites in livestock production systems from central Argentina: Influencing factors on parasitism	10.1016/j.actatropica.2019.105299
Yim U.H., Hong S., Lee C., Kim M., Jung J.-H., Ha S.Y., An J.G., Kwon B.-O., Kim T., Lee C.-H., Yu O.H., Choi H.W., Ryu J., Khim J.S., Shim W.J.	Rapid recovery of coastal environment and ecosystem to the Hebei Spirit oil spill's impact	10.1016/j.envint.2019.105438
Nowakiewicz A., Zięba P., Gnat S., Trościańczyk A., Osińska M., Łagowski D., Kosior-Korzecka U., Puzio I.	A significant number of multi-drug resistant Enterococcus faecalis in wildlife animals; long-term consequences and new or known reservoirs of resistance?	10.1016/j.scitotenv.2019.135830
Makala R., Majigo M.V., Bwire G.M., Kibwana U., Mirambo M.M., Joachim A.	Seroprevalence of Brucella infection and associated factors among pregnant women receiving antenatal care around human, wildlife and livestock interface in Ngorongoro ecosystem, Northern Tanzania. A cross-sectional study	10.1186/s12879-020-4873-7
Lushasi K., Steenson R., Bernard J., Changalucha J.J., Govella N.J., Haydon D.T., Hoffu H., Lankester F., Magoti F., Mpolya E.A., Mtema Z., Nonga H., Hampson K.	One Health in Practice: Using Integrated Bite Case Management to Increase Detection of Rabid Animals in Tanzania	10.3389/fpubh.2020.00013
Shaker R.R., Aversa J., Papp V., Serre B.M., Mackay B.R.	Showcasing relationships between neighborhood design and wellbeing Toronto indicators	10.3390/su12030997
Conti M.E., Tudino M.B., Finoia M.G., Simone C., Stripeikis J.	Applying the monitoring breakdown structure model to trace metal content in edible biomonitors: An eight-year survey in the Beagle Channel (southern Patagonia)	10.1016/j.foodres.2019.108777
Short R.E., Mussa J., Hill N.A.O., Rowcliffe M., Milner-Gulland E.J.	Challenging assumptions: the gendered nature of mosquito net fishing and the implications for management	10.1080/09718524.2020.1729583
Xiao Z., Zhang L., Xu L., Zhou Q., Meng X., Yan C., Chang G.	Problems and countermeasures in the surveillance and research of wildlife epidemics based on mammals in china	10.17520/biods.2020124
Cadmus S.I., Akporube K.A., Ola-Daniel F., Adelakun O.D., Akinseye V.O.	Seroprevalence and associated factors of brucellosis and Q-fever in cattle from Ibarapa area, Oyo state, South-western Nigeria	10.11604/pamj.2020.36.370.24925
Marange R., Morar-Leather D., Fasina F.O.	Survey of the knowledge, attitude and perceptions on bovine tuberculosis in mnisi community, mpumalanga, South Africa	10.4102/ojvr.v87i1.1808
Gentle A., Day M.R., Hopkins K.L., Godbole G., Jenkins C.	Antimicrobial resistance in Shiga toxin-producing Escherichia coli other than serotype O157:H7 in England, 2014–2016	10.1099/jmm.0.001146
Amato L., Dente M.G., Calistri P., Declich S., MediLabSecure Working Group	Integrated early warning surveillance: achilles′ heel of one health?	10.3390/microorganisms8010084
Dyer S.W., Needoba J.A.	Use of high-resolution pressure nephelometry to measure gas vesicle collapse as a means of determining growth and turgor changes in planktonic cyanobacteria	10.1128/AEM.01790-19
Chiabai A., Quiroga S., Martinez-Juarez P., Suárez C., García de Jalón S., Taylor T.	Exposure to green areas: Modelling health benefits in a context of study heterogeneity	10.1016/j.ecolecon.2019.106401
Lovin L.M., Brooks B.W.	Global scanning of anatoxins in aquatic systems: Environment and health hazards, and research needs	10.1071/MF18373
Ruhaak R.	Towards an Alternative Black Death Narrative for Ireland: Ecological and Socio-Economic Divides on the Medieval European Frontier	10.3721/037.006.3901
Yin X., Deng Y., Ma L., Wang Y., Chan L.Y.L., Zhang T.	Exploration of the antibiotic resistome in a wastewater treatment plant by a nine-year longitudinal metagenomic study	10.1016/j.envint.2019.105270
Ala-Hulkko T., Kotavaara O., Alahuhta J., Kesälä M., Hjort J.	Accessibility analysis in evaluating exposure risk to an ecosystem disservice	10.1016/j.apgeog.2019.102098
Finnigan G.A.	The natural environment as a disaster hazard: The growing global health threat	10.1108/DPM-09-2019-0294
Hartwick M.A., Urquhart E.A., Whistler C.A., Cooper V.S., Naumova E.N., Jones S.H.	Forecasting seasonal vibrio parahaemolyticus concentrations in new England shellfish	10.3390/ijerph16224341
Jeleff M., Lehner L., Giles-Vernick T., Dückers M.L.A., Napier A.D., Jirovsky E., Kutalek R.	Vulnerability assessment tools for infectious threats and antimicrobial resistance: A scoping review protocol	10.1136/bmjopen-2019-031944
Nguyen T.P.L., Peña-García A.	Users' awareness, attitudes, and perceptions of health risks associated with excessive lighting in night markets: Policy implications for sustainable development	10.3390/su11216091
Liao J., Chen Y., Huang H.	Effects of CO2 on the transformation of antibiotic resistance genes via increasing cell membrane channels	10.1016/j.envpol.2019.113045
Choi J.B., Kim J.H., Hong S.-H., Han K.-D., Ha U.-S.	Association of body mass index with bladder cancer risk in men depends on abdominal obesity	10.1007/s00345-019-02690-1
Burtis J.C., Yavitt J.B., Fahey T.J., Ostfeld R.S.	Ticks as Soil-Dwelling Arthropods: An Intersection between Disease and Soil Ecology	10.1093/jme/tjz116
Nasci R.S., Mutebi J.-P.	Reducing West Nile Virus Risk Through Vector Management	10.1093/jme/tjz083
Yoo K., Han I., Ko K.S., Lee T.K., Yoo H., Khan M.I., Tiedje J.M., Park J.	Bacillus-Dominant Airborne Bacterial Communities Identified During Asian Dust Events	10.1007/s00248-019-01348-0
Houe H., Nielsen S.S., Nielsen L.R., Ethelberg S., Mølbak K.	Opportunities for Improved Disease Surveillance and Control by Use of Integrated Data on Animal and Human Health	10.3389/fvets.2019.00301
Mthembu T.P., Zishiri O.T., El Zowalaty M.E.	Detection and molecular identification of Salmonella virulence genes in livestock production systems in South Africa	10.3390/pathogens8030124
Ivey K.L., Chan A.T., Izard J., Cassidy A., Rogers G.B., Rimma E.B.	Role of dietary flavonoid compounds in driving patterns of microbial community assembly	10.1128/mBio.01205-19
Cristiano W., Lacchetti I., Mancini L., Corti M., Di Domenico K., Di Paolo C., Hollert H., Carere M.	Promoting zebrafish embryo tool to identify the effects of chemicals in the context of Water Framework Directive monitoring and assessment	10.1016/j.microc.2019.104035
Chen B., Wang M., Duan M., Ma X., Hong J., Xie F., Zhang R., Li X.	In search of key: Protecting human health and the ecosystem from water pollution in China	10.1016/j.jclepro.2019.04.228
Jarabek A.M., Hines D.E.	Mechanistic integration of exposure and effects: advances to apply systems toxicology in support of regulatory decision-making	10.1016/j.cotox.2019.09.001
Deere J.R., Parsons M.B., Lonsdorf E.V., Lipende I., Kamenya S., Collins D.A., Travis D.A., Gillespie T.R.	Entamoeba histolytica infection in humans, chimpanzees and baboons in the Greater Gombe Ecosystem, Tanzania	10.1017/S0031182018001397
Meitei I.L., Singh S.J.	Nutritional status and anaemic assessment of female stone crushers of Manipur valley	10.5958/0976-5506.2019.01292.0
Morand S., Lajaunie C.	Linking Biodiversity with Health and Well-being: Consequences of Scientific Pluralism for Ethics, Values and Responsibilities	10.1007/s41649-019-00076-4
El Zowalaty M.E., Asante J., Noreddin A.	Systematic review of important bacterial zoonoses in africa in the last decade in light of the 'one health' concept	10.3390/pathogens8020050
Caffrey N., Rock M., Schmidtz O., Anderson D., Parkinson M., Checkley S.L.	Insights about the epidemiology of dog bites in a canadian city using a dog aggression scale and administrative data	10.3390/ani9060324
Kock R.A., Begovoeva M., Ansumana R., Suluku R.	Searching for the source of Ebola: the elusive factors driving its spillover into humans during the West African outbreak of 2013-2016	10.20506/rst.38.1.2946
Shaw J.L.A., Weyrich L.S., Hallegraeff G., Cooper A.	Retrospective eDNA assessment of potentially harmful algae in historical ship ballast tank and marine port sediments	10.1111/mec.15055
Min K.-D., Lee J.-Y., So Y., Cho S.-I.	Deforestation increases the risk of scrub typhus in Korea	10.3390/ijerph16091518
Trevizani T.H., Domit C., Vedolin M.C., Angeli J.L.F., Figueira R.C.L.	Assessment of metal contamination in fish from estuaries of southern and southeastern Brazil	10.1007/s10661-019-7477-1
Hernández F., Bakker J., Bijlsma L., de Boer J., Botero-Coy A.M., Bruinen de Bruin Y., Fischer S., Hollender J., Kasprzyk-Hordern B., Lamoree M., López F.J., Laak T.L.T., van Leerdam J.A., Sancho J.V., Schymanski E.L., de Voogt P., Hogendoorn E.A.	The role of analytical chemistry in exposure science: Focus on the aquatic environment	10.1016/j.chemosphere.2019.01.118
Fornace K.M., Brock P.M., Abidin T.R., Grignard L., Herman L.S., Chua T.H., Daim S., William T., Patterson C.L.E.B., Hall T., Grigg M.J., Anstey N.M., Tetteh K.K.A., Cox J., Drakeley C.J.	Environmental risk factors and exposure to the zoonotic malaria parasite Plasmodium knowlesi across northern Sabah, Malaysia: a population-based cross-sectional survey	10.1016/S2542-5196(19)30045-2
Obregón D., Cabezas-Cruz A., Armas Y., Silva J.B., Fonseca A.H., André M.R., Alfonso P., Oliveira M.C.S., Machado R.Z., Corona-González B.	High co-infection rates of Babesia bovis, Babesia bigemina, and Anaplasma marginale in water buffalo in Western Cuba	10.1007/s00436-018-06194-6
Rahaman M.R., Milazzo A., Marshall H., Bi P.	Is a one health approach utilized for Q fever control? A comprehensive literature review	10.3390/ijerph16050730
Ogden N.H., Wilson J.R.U., Richardson D.M., Hui C., Davies S.J., Kumschick S., Le Roux J.J., Measey J., Saul W.-C., Pulliam J.R.C.	Emerging infectious diseases and biological invasions: A call for a One Health collaboration in science and management	10.1098/rsos.181577
Phelps N.B.D., Bueno I., Poo-Muñoz D.A., Knowles S.J., Massarani S., Rettkowski R., Shen L., Rantala H., Phelps P.L.F., Escobar L.E.	Retrospective and Predictive Investigation of Fish Kill Events	10.1002/aah.10054
Chatanga P., Ntuli V., Mugomeri E., Keketsi T., Chikowore N.V.T.	Situational analysis of physico-chemical, biochemical and microbiological quality of water along Mohokare River, Lesotho	10.1016/j.ejar.2018.12.002
Kotait I., Oliveira R.N., Carrieri M.L., Castilho J.G., Macedo C.I., Pereira P.M.C., Boere V., Montebello L., Rupprecht C.E.	Non-human primates as a reservoir for rabies virus in Brazil	10.1111/zph.12527
Klase G., Lee S., Liang S., Kim J., Zo Y.-G., Lee J.	The microbiome and antibiotic resistance in integrated fishfarm water: Implications of environmental public health	10.1016/j.scitotenv.2018.08.288
Sirakov I., Strateva T., Popova R., Bojinov B., Mitov I.	Ecological sources of wild-type shiga-toxin and intimin-producing escherichia coli isolates in Bulgaria: Antimicrobial susceptibility and multilocus sequence typing
Vilhena H., Figueira A.C., Schmitt F., Canadas A., Chaves R., Gama A., Dias-Pereira P.	Canine and feline spontaneous mammary tumours as models of human breast cancer	10.1007/978-3-030-30734-9_9
Springmann M.	Can diets be both healthy and sustainable? Solving the dilemma between healthy diets versus sustainable diets	10.1016/B978-0-12-811660-9.00013-8
Viktorova I.A., Grishechkina I.A., Stasenko V.L., Imaeva A.E., Muromtseva G.A., Blokh A.I., Boytsov S.A., Drapkina O.M.	The ESSE-RF2 epidemiological study in the Omsk region: Reasons for survey refusals	10.17116/profmed20192206240
Sonne C., Letcher R.J., Jenssen B.M., Desforges J.-P., Eulaers I., Andersen-Ranberg E., Gustavson K., Bossi R., Styrishave B., Sinding M.-H.S., Dietz R.	Sled dogs as sentinel species for monitoring arctic ecosystem health	10.1007/978-3-030-30734-9_2
Yeh K.B., Parekh F.K., Musralina L., Sansyzbai A., Tabynov K., Shapieva Z., Richards A.L., Hay J.	A case history in cooperative biological research: Compendium of studies and program analyses in Kazakhstan	10.3390/tropicalmed4040136
Mthembu T.P., Zishiri O.T., El Zowalaty M.E.	Molecular detection of multidrug-resistant Salmonella isolated from livestock production systems in South Africa	10.2147/IDR.S211618
Chavy A., Nava A.F.D., Luz S.L.B., Ramírez J.D., Herrera G., Dos Santos T.V., Ginouves M., Demar M., Prévot G., Guégan J.-F., De Thoisy B.	Ecological niche modelling for predicting the risk of cutaneous leishmaniasis in the Neotropical moist forest biome	10.1371/journal.pntd.0007629
Foley J., Tinoco-Gracia L., Rodriguez-Lomelí M., Estrada-Guzmán J., Fierro M., Mattar-Lopez E., Peterson A., Pascoe E., Gonzalez Y., Hori-Oshima S., Armstrong P.A., Lopez G., Jacome-Ibarra M., Paddock C.D., Zazueta O.E.	Unbiased assessment of abundance of rhipicephalus sanguineus sensu lato ticks, canine exposure to spotted fever group rickettsia, and risk factors in Mexicali, México	10.4269/ajtmh.18-0878
Mrzljak A., Dinjar-Kujundzic P., Jemersic L., Prpic J., Barbic L., Savic V., Stevanovic V., Vilibic-Cavlek T.	Epidemiology of hepatitis e in South-East Europe in the "one Health" concept	10.3748/wjg.v25.i25.3168
Schurer J.M., Ramirez V., Kyes P., Tanee T., Patarapadungkit N., Thamsenanupap P., Trufan S., Grant E.T., Garland-Lewis G., Kelley S., Nueaitong H., Kyes R.C., Rabinowitz P.	Long-Tailed Macaques (Macaca fascicularis) in Urban Landscapes: Gastrointestinal parasitism and barriers for healthy coexistence in northeast Thailand	10.4269/ajtmh.18-0241
Milošković A., Milošević Đ., Radojković N., Radenković M., Đuretanović S., Veličković T., Simić V.	Potentially toxic elements in freshwater (Alburnus spp.) and marine (Sardina pilchardus) sardines from the Western Balkan Peninsula: An assessment of human health risk and management	10.1016/j.scitotenv.2018.07.041
Ruiz-Fernández A.C., Wu R.S.S., Lau T.-C., Pérez-Bernal L.H., Sánchez-Cabeza J.A., Chiu J.M.Y.	A comparative study on metal contamination in Estero de Urias lagoon, Gulf of California, using oysters, mussels and artificial mussels: Implications on pollution monitoring and public health risk	10.1016/j.envpol.2018.08.047
Hanley K.T., Wuertz S., Schriewer A., Passow U., Smith W., Olin P., Shapiro K.	Effects of salinity and transparent exopolymer particles on formation of aquatic aggregates and their association with norovirus	10.1016/j.scitotenv.2018.06.300
Walsh M.G., De Smalen A.W., Mor S.M.	Climatic influence on anthrax suitability in warming northern latitudes	10.1038/s41598-018-27604-w
Dhar A., Parrott L., Heckbert S.	Large scale biotic damage impacts on forest ecosystem services	10.1080/02827581.2018.1495256
Cano-Terriza D., Risalde M.A., Rodríguez-Hernández P., Napp S., Fernández-Morente M., Moreno I., Bezos J., Fernández-Molera V., Sáez J.L., García-Bocanegra I.	Epidemiological surveillance of Mycobacterium tuberculosis complex in extensively raised pigs in the south of Spain	10.1016/j.prevetmed.2018.08.015
Anastasopoulou A., Kolios A., Somorin T., Sowale A., Jiang Y., Fidalgo B., Parker A., Williams L., Collins M., McAdam E., Tyrrel S.	Conceptual environmental impact assessment of a novel self-sustained sanitation system incorporating a quantitative microbial risk assessment approach	10.1016/j.scitotenv.2018.05.062
Hatvani I.G., Kirschner A.K.T., Farnleitner A.H., Tanos P., Herzig A.	Hotspots and main drivers of fecal pollution in Neusiedler See, a large shallow lake in Central Europe	10.1007/s11356-018-2783-7
Roos E.O., Olea-Popelka F., Buss P., de Klerk-Lorist L.-M., Cooper D., van Helden P.D., Parsons S.D.C., Miller M.A.	Seroprevalence of Mycobacterium bovis infection in warthogs (Phacochoerus africanus) in bovine tuberculosis-endemic regions of South Africa	10.1111/tbed.12856
Rajpoot M., Sharma A.K., Sharma A., Gupta G.K.	Understanding the microbiome: Emerging biomarkers for exploiting the microbiota for personalized medicine against cancer	10.1016/j.semcancer.2018.02.003
Couto M.T., Grangeiro A., Venturi G., Levy R.B.	Rendering visible heterosexually active men in Brazil: A national study on sexual behaviour, masculinities and HIV risk	10.1177/0011392117735360
Astorga F., Carver S., Almberg E.S., Sousa G.R., Wingfield K., Niedringhaus K.D., Van Wick P., Rossi L., Xie Y., Cross P., Angelone S., Gortázar C., Escobar L.E.	International meeting on sarcoptic mange in wildlife, June 2018, Blacksburg, Virginia, USA	10.1186/s13071-018-3015-1
Volenzo T.E., Odiyo J.	Ecological public health and participatory planning and assessment dilemmas: The case of water resources management	10.3390/ijerph15081635
Gao X., Xiao J., Wang H.	Prediction of Avian pasteurellosis based on ZINB model and meteorological factors [基于ZINB模型和气象因素的禽霍乱发病预测]	10.11975/j.issn.1002-6819.2018.15.022
Fang C., Song K., Li L., Wen Z., Liu G., Du J., Shang Y., Zhao Y.	Spatial variability and temporal dynamics of HABs in Northeast China	10.1016/j.ecolind.2018.03.006
Ahmed A., Makame J., Robert F., Julius K., Mecky M.	Sero-prevalence and spatial distribution of Rift Valley fever infection among agro-pastoral and pastoral communities during Interepidemic period in the Serengeti ecosystem, northern Tanzania	10.1186/s12879-018-3183-9
Silva E.R.D.F.S., Castro V., Mineiro A.L.B.B., Prianti M.G., Martins G.H.C., Santana M.V., Brito L.M., Silva S.M.M.S.	Sociodemographic and environmental analysis for the occurrence of anti-leptospira antibodies in dogs of Teresina, Piauí, Brazil [Análise sociodemográfica e ambiental para ocorrência de anticorpos anti-leptospira em cães de Teresina, Piauí, Brasil]	10.1590/1413-81232018235.19532016
Rothenburger J.L., Himsworth C.G., Nemeth N.M., Pearl D.L., Jardine C.M.	Beyond abundance: How microenvironmental features and weather influence Bartonella tribocorum infection in wild Norway rats (Rattus norvegicus)	10.1111/zph.12440
Tambo E., Adetunde O.T., Olalubi O.A.	Re-emerging Lassa fever outbreaks in Nigeria: Re-enforcing "One Health" community surveillance and emergency response practice	10.1186/s40249-018-0421-8
Garcês A., Soeiro V., Lóio S., Prada J., Silva F., Pires I.	Necropsy findings and causes of mortality in wild birds in a Center for Rehabilitation of Wild Animals in the North of Portugal
Hennig B., Petriello M.C., Gamble M.V., Surh Y.-J., Kresty L.A., Frank N., Rangkadilok N., Ruchirawat M., Suk W.A.	The role of nutrition in influencing mechanisms involved in environmentally mediated diseases	10.1515/reveh-2017-0038
Guégan M., Zouache K., Démichel C., Minard G., Tran Van V., Potier P., Mavingui P., Valiente Moro C.	The mosquito holobiont: fresh insight into mosquito-microbiota interactions	10.1186/s40168-018-0435-2
Chen H., Jing L., Teng Y., Wang J.	Characterization of antibiotics in a large-scale river system of China: Occurrence pattern, spatiotemporal distribution and environmental risks	10.1016/j.scitotenv.2017.11.054
Abu Hassan M.R., Aziz N., Ismail N., Shafie Z., Mayala B., Donohue R.E., Pani S.P., Michael E.	Socio-epidemiological and land cover risk factors for melioidosis in Kedah, Northern Malaysia	10.1371/journal.pntd.0007243
Rothenburger J.L., Himsworth C.G., Nemeth N.M., Pearl D.L., Jardine C.M.	Environmental Factors Associated with the Carriage of Bacterial Pathogens in Norway Rats	10.1007/s10393-018-1313-x
Almería S., Cabezón O., Paniagua J., Cano-Terriza D., Jiménez-Ruiz S., Arenas-Montes A., Dubey J.P., García-Bocanegra I.	Toxoplasma gondii in sympatric domestic and wild ungulates in the Mediterranean ecosystem	10.1007/s00436-017-5705-6
Destoumieux-Garzón D., Mavingui P., Boetsch G., Boissier J., Darriet F., Duboz P., Fritsch C., Giraudoux P., Roux F.L., Morand S., Paillard C., Pontier D., Sueur C., Voituron Y.	The one health concept: 10 years old and a long road ahead	10.3389/fvets.2018.00014
Wallace J.C., Youngblood J.E., Port J.A., Cullen A.C., Smith M.N., Workman T., Faustman E.M.	Variability in metagenomic samples from the Puget Sound: Relationship to temporal and anthropogenic impacts	10.1371/journal.pone.0192412
Buttermore E.N., Cope W.G., Kwak T.J., Cooney P.B., Shea D., Lazaro P.R.	Contaminants in tropical island streams and their biota	10.1016/j.envres.2017.11.053
Mbotha D., Bett B., Kairu-Wanyoike S., Grace D., Kihara A., Wainaina M., Hoppenheit A., Clausen P.-H., Lindahl J.	Inter-epidemic Rift Valley fever virus seroconversions in an irrigation scheme in Bura, south-east Kenya	10.1111/tbed.12674
Spitta L.F., Diegeler S., Baumstark-Khan C., Hellweg C.E.	An in-vitro approach for water quality determination: activation of NF-κB as marker for cancer-related stress responses induced by anthropogenic pollutants of drinking water	10.1007/s11356-016-7901-9
Ju H., Zhang J., Sun C.	Occurrence, spatial distribution and risk and hazard assessments of antibiotics in drinking water sources of a polluted large river basin in China	10.1080/14634988.2017.1391659
Oman D., Riley L.W.	Infectious Diseases, Religion, and Spirituality	10.1007/978-3-319-73966-3_8
Juttuporn A., Sithisarankul P., Supapong S.	Occupational health for laboratory workers involved in the care and use of long-tailed macaque (Macaca fascicularis)	10.14456/cmvj.2018.7
Laurenti A., Fechine V.Y., de Vasconcelos A.G.C., dos Santos F., Cavalleri M., Reis M., Filho G.G.M.A.	UFSC Micro Basinâ€”A Preliminary Study: A Stream to Call It Ours	10.1007/978-3-319-76885-4_43
Janardhanan R.	Endocrine disrupting chemical induced “pollution of metabolic pathways”: A case of shifting paradigms with implications for vascular diseases	10.2174/1389450119666180514122244
Jensen C.S., Nielsen S.B., Fynbo L.	Risking antimicrobial resistance: A one health study of antibiotic use and its societal aspects	10.1007/978-3-319-90656-0_1
Cadmus S., Akinseye V., Adegbulu A., Ovwighose N., Ayoola M., Ogugua J., Adesokan H., Cadmus E.	Isolation of Mycobacterium tuberculosis from livestock workers and implications for zooanthroponotic transmission in Ibadan, South-western Nigeria	10.15167/2421-4248/jpmh2018.59.3.882
Senthil Kumar P., Suganya S., Varjani S.J.	Evaluation of Next-Generation Sequencing Technologies for Environmental Monitoring in Wastewater Abatement	10.1007/978-981-10-7485-1_3
Onunkwo J.I., Njoga E.O., Njoga U.J., Ezeokafor E., Ekere S.O.	Brucella seropositivity in chicken and risk factors for Brucella infection at the animal-human interface in Anambra State, Nigeria	10.14202/IJOH.2018.28-34
Brooks B.W.	Urbanization, environment and pharmaceuticals: Advancing comparative physiology, pharmacology and toxicology	10.1093/conphys/cox079
Laing G., Aragrande M., Canali M., Savic S., De Meneghi D.	Control of cattle ticks and tick- borne diseases by acaricide in southern province of Zambia: A retrospective evaluation of animal health measures according to current one health concepts	10.3389/fpubh.2018.00045
Awah-Ndukum J., Mouiche M.M.M., Bayang H.N., Ngwa V.N., Assana E., Feussom K.J.M., Manchang T.K., Zoli P.A.	Seroprevalence and Associated Risk Factors of Brucellosis among Indigenous Cattle in the Adamawa and North Regions of Cameroon	10.1155/2018/3468596
Adelowo O.O., Caucci S., Banjo O.A., Nnanna O.C., Awotipe E.O., Peters F.B., Fagade O.E., Berendonk T.U.	Extended Spectrum Beta-Lactamase (ESBL)-producing bacteria isolated from hospital wastewaters, rivers and aquaculture sources in Nigeria	10.1007/s11356-017-0686-7
Mutebi F., Krücken J., von Samson-Himmelstjerna G., Waiswa C., Mencke N., Eneku W., Andrew T., Feldmeier H.	Animal and human tungiasis-related knowledge and treatment practices among animal keeping households in Bugiri District, South-Eastern Uganda	10.1016/j.actatropica.2017.10.003
Šulčius S., Montvydienė D., Mazur-Marzec H., Kasperovičienė J., Rulevičius R., Cibulskaitė Ž.	The profound effect of harmful cyanobacterial blooms: From food-web and management perspectives	10.1016/j.scitotenv.2017.07.253
Kanouté Y.B., Gragnon B.G., Schindler C., Bonfoh B., Schelling E.	Reprint of “Epidemiology of brucellosis, Q Fever and Rift Valley Fever at the human and livestock interface in northern Côte d'Ivoire”	10.1016/j.actatropica.2017.08.013
Hsu T.-T.D., Mitsch W.J., Martin J.F., Lee J.	Towards sustainable protection of public health: The role of an urban wetland as a frontline safeguard of pathogen and antibiotic resistance spread	10.1016/j.ecoleng.2017.02.051
Lorenz C., Azevedo T.S., Virginio F., Aguiar B.S., Chiaravalloti-Neto F., Suesdek L.	Impact of environmental factors on neglected emerging arboviral diseases	10.1371/journal.pntd.0005959
Modu B., Polovina N., Lan Y., Konur S., Taufiq Asyhari A., Peng Y.	Towards a predictive analytics-based intelligent malaria outbreakwarning system	10.3390/app7080836
Trujillo-González J.M., Mahecha-Pulido J.D., Torres-Mora M.A., Brevik E.C., Keesstra S.D., Jiménez-Ballesta R.	Impact of potentially contaminated river water on agricultural irrigated soils in an equatorial climate	10.3390/agriculture7070052
Wallen-Russell C., Wallen-Russell S.	Meta analysis of skin microbiome: New link between skin microbiota diversity and skin health with proposal to use this as a future mechanism to determine whether cosmetic products damage the skin	10.3390/cosmetics4020014
Matthews J., Van Der Velde G., Collas F.P.L., De Hoop L., Koopman K.R., Hendriks A.J., Leuven R.S.E.W.	Inconsistencies in the risk classification of alien species and implications for risk assessment in the European Union	10.1002/ecs2.1832
Baum S.E., Machalaba C., Daszak P., Salerno R.H., Karesh W.B.	Evaluating one health: Are we demonstrating effectiveness?	10.1016/j.onehlt.2016.10.004
Vlieg W.L., Fanoy E.B., Van Asten L., Liu X., Yang J., Pilot E., Bijkerk P., Van Der Hoek W., Krafft T., Van Der Sande M.A., Liu Q.-Y.	Comparing national infectious disease surveillance systems: China and the Netherlands	10.1186/s12889-017-4319-3
Carvalho F.P.	Pesticides, environment, and food safety	10.1002/fes3.108
Jeelani N., Zhu Z., Wang P., Zhang P., Song S., Yuan H., An S., Leng X.	Assessment of Trace Metal Contamination and Accumulation in Sediment and Plants of the Suoxu River, China	10.1016/j.aquabot.2016.11.007
Whilde J., Martindale M.Q., Duffy D.J.	Precision wildlife medicine: applications of the human-centred precision medicine revolution to species conservation	10.1111/gcb.13548
Lempp C., Jungwirth N., Grilo M.L., Reckendorf A., Ulrich A., Van Neer A., Bodewes R., Pfankuche V.M., Bauer C., Osterhaus A.D.M.E., Baumgärtner W., Siebert U.	Pathological findings in the red fox (Vulpes vulpes), stone marten (Martes foina) and raccoon dog (Nyctereutes procyonoides), with special emphasis on infectious and zoonotic agents in Northern Germany	10.1371/journal.pone.0175469
Babo Martins S., Rushton J., Stärk K.D.C.	Economics of zoonoses surveillance in a 'One Health' context: An assessment of Campylobacter surveillance in Switzerland	10.1017/S0950268816003320
Toombs-Ruane L.J., Benschop J., Burgess S., Priest P., Murdoch D.R., French N.P.	Multidrug resistant Enterobacteriaceae in New Zealand: a current perspective	10.1080/00480169.2016.1269621
Simoonga C., Kazembe L.N.	Using the hierarchical ordinal regression model to analyse the intensity of urinary schistosomiasis infection in school children in Lusaka Province, Zambia	10.1186/s40249-017-0262-x
Alexis A.	Epidemiological enforcement of the "One Health" concept: The Q fever example [Implications ÉPidÉmiologiques du Concept « une Seule SantÉ »: Exemple de la FiÈvre q]
Khaldeeva E.V., Bayazitova A.A., Lisovskaya S.A., Glushko N.I., Parshakov V.R.	Mycobiota of soils of urban territories with different levels of anthropogenic load	10.18821/0016-9900-2017-96-6-505-508
Sauvé P.	Conclusion: “Blue gold” regulatory and economic challenges	10.1017/9781316678442.016
Kumar V., Uthappa A.R., Srivastava M., Alam B., Handa A.K., Chaturvedi O.P.	Incidence pattern of wood borer (Sinoxylon anale lesne) on dalbergia sissoo roxb
Yang Y.	Using agent-based modeling to study multiple risk factors and multiple health outcomes at multiple levels	10.1111/nyas.13558
Wang J., Wang J., Zhao Z., Chen J., Lu H., Liu G., Zhou J., Guan X.	PAHs accelerate the propagation of antibiotic resistance genes in coastal water microbial community	10.1016/j.envpol.2017.07.067
Lawson E.T., Ohemeng F., Ayivor J., Leach M., Waldman L., Ntiamoa-Baidu Y.	Understanding framings and perceptions of spillover: Preventing future outbreaks of bat-borne zoonoses	10.1108/DPM-04-2016-0082
Bel'skaya L.V., Sarf E.A., Kosenok V.K., Massard Zh.	Antioxidant activity of human mixed saliva in norm	10.33396/1728-0869-2017-6-36-40
Collas F.P.L., Breedveld S.K.D., Matthews J., van der Velde G., Leuven R.S.E.W.	Invasion biology and risk assessment of the recently introduced chinese mystery snail, Bellamya (Cipangopaludina) chinensis (Gray, 1834), in the rhine and meuse river basins in Western Europe	10.3391/ai.2017.12.3.02
Köchling T., Sanz J.L., Galdino L., Florencio L., Kato M.T.	Impact of pollution on the microbial diversity of a tropical river in an urbanized region of northeastern Brazil	10.2436/20.1501.01.281
Dzingirai V., Bukachi S., Leach M., Mangwanya L., Scoones I., Wilkinson A.	Structural drivers of vulnerability to zoonotic disease in Africa	10.1098/rstb.2016.0169
Serra-Cobo J., López-Roig M.	Bats and emerging infections: An ecological and virological puzzle	10.1007/5584_2016_131
Kanouté Y.B., Gragnon B.G., Schindler C., Bonfoh B., Schelling E.	Epidemiology of brucellosis, Q Fever and Rift Valley Fever at the human and livestock interface in northern Côte d'Ivoire	10.1016/j.actatropica.2016.02.012
Dellagi K., Salez N., Maquart M., Larrieu S., Yssouf A., Silaï R., Leparc-Goffart I., Tortosa P., de Lamballerie X.	Serological Evidence of Contrasted Exposure to Arboviral Infections between Islands of the Union of Comoros (Indian Ocean)	10.1371/journal.pntd.0004840
Graham H., White P.C.L.	Social determinants and lifestyles: integrating environmental and public health perspectives	10.1016/j.puhe.2016.09.019
Smith L.N., Waltzek T.B., Rotstein D.S., Francis-Floyd R., Walsh M.T., Wellehan J.F.X., Gerhold R., Chapman A.E., De Wit M.	Disseminated toxoplasmosis Toxoplasma gondii in a wild Florida manatee Trichechus manatus latirostris and seroprevalence in two wild populations	10.3354/dao03055
Middleton J., Cooper I., Rott A.S.	Can interventions that aim to decrease Lyme disease hazard at non-domestic sites be effective without negatively affecting ecosystem health? A systematic review protocol	10.1186/s13750-016-0074-7
Wardrop N.A., Thomas L.F., Cook E.A.J., de Glanville W.A., Atkinson P.M., Wamae C.N., Fèvre E.M.	The Sero-epidemiology of Coxiella burnetii in Humans and Cattle, Western Kenya: Evidence from a Cross-Sectional Study	10.1371/journal.pntd.0005032
Chiari M., Ferrari N., Giardiello D., Avisani D., Pacciarini M.L., Alborali L., Zanoni M., Boniotti M.B.	Spatiotemporal and Ecological Patterns of Mycobacterium microti Infection in Wild Boar (Sus scrofa)	10.1111/tbed.12313
Thys S., Mwape K.E., Lefèvre P., Dorny P., Phiri A.M., Marcotty T., Phiri I.K., Gabriël S.	Why pigs are free-roaming: Communities' perceptions, knowledge and practices regarding pig management and taeniosis/cysticercosis in a Taenia solium endemic rural area in Eastern Zambia	10.1016/j.vetpar.2016.05.029
Korshun M., Dema O., Kucherenko O., Ruda T., Korshun O., Gorbachevskyi R., Pelio I., Antonenko A.	PREDICTING OF RISK OF SOIL CONTAMINATION BY DIFFERENT CLASSES OF FUNGICIDES IN SOIL AND CLIMATIC CONDITIONS OF UKRAINE
Yamada K., Valderrama A., Gottdenker N., Cerezo L., Minakawa N., Saldaña A., Calzada J.E., Chaves L.F.	Macroecological patterns of American Cutaneous Leishmaniasis transmission across the health areas of Panamá (1980–2012)	10.1016/j.parepi.2016.03.003
El-Sayed A., El-Shannat S., Kamel M., Castañeda-Vazquez M.A., Castañeda-Vazquez H.	Molecular Epidemiology of Mycobacterium bovis in Humans and Cattle	10.1111/zph.12242
Louw J.S., Mabaso M., Peltzer K.	Change in health-related quality of life among pulmonary tuberculosis patients at primary health care settings in South Africa: A prospective cohort study	10.1371/journal.pone.0151892
Grimm P., Julliand V., Philippeau C., Sadet-Bourgeteau S.	Effect of yeast supplementation on hindgut microbiota and digestibility of horses subjected to an abrupt change of hays	10.1016/j.livsci.2015.11.022
Zhang Z., Wang J., Zheng X.	Quantitative microbial risk assessment of waterborne pathogens: History and progress	10.13671/j.hjkxxb.2015.0044
Alonso-Benito A., Arroyo L.A., Arbelo M., Hernández-Leal P.	Fusion of WorldView-2 and LiDAR data to map fuel types in the Canary Islands	10.3390/rs8080669
Tasiame W., Emikpe B.O., Folitse R.D., Fofie C.O., Burimuah V., Johnson S., Awuni J.A., Afari E., Yebuah N., Wurapa F.	The prevalence of brucellosis in cattle and their handlers in North Tongu District of Volta Region, Ghana	10.21010/ajid.v10i2.6
Convertino M., Liu Y.	Portfolio decision technology for designing optimal syndemic management strategies	10.1007/978-3-319-29643-2_17
Staley C., Sadowsky M.J.	Application of metagenomics to assess microbial communities in water and other environmental matrices	10.1017/S0025315415001496
Burniston S., Okello A.L., Khamlome B., Inthavong P., Gilbert J., Blacksell S.D., Allen J., Welburn S.C.	Cultural drivers and health-seeking behaviours that impact on the transmission of pig-associated zoonoses in Lao People's Democratic Republic	10.1186/2049-9957-4-11
Grant C., Anderson N., Machila N.	Stakeholder Narratives on Trypanosomiasis, Their Effect on Policy and the Scope for One Health	10.1371/journal.pntd.0004241
Dirar B.G., Nasinyama G.W., Gelalcha B.D.	Seroprevalence and risk factors for brucellosis in cattle in selected districts of Jimma zone, Ethiopia	10.1007/s11250-015-0910-8
Kone G.K., Lalou R., Audibert M., Lafarge H., Dos Santos S., Ndonky A., Le Hesran J.-Y.	Use of health care among febrile children from urban poor households in Senegal: Does the neighbourhood have an impact?	10.1093/heapol/czu144
Sun C., Zhang J., Ma Q., Chen Y.	Human health and ecological risk assessment of 16 polycyclic aromatic hydrocarbons in drinking source water from a large mixed-use reservoir	10.3390/ijerph121113956
Brown B.L., LePrell R.V., Franklin R.B., Rivera M.C., Cabral F.M., Eaves H.L., Gardiakos V., Keegan K.P., King T.L.	Metagenomic analysis of planktonic microbial consortia from a non-tidal urbanimpacted segment of James River	10.1186/s40793-015-0062-5
Clark R., Taylor A., Garcia F., Krone T., Brown H.E.	Recognizing the Role of Skunks in Human and Animal Rabies Exposures in the Southwest	10.1089/vbz.2014.1719
Gadisa E., Tsegaw T., Abera A., Elnaiem D.-E., Den Boer M., Aseffa A., Jorge A.	Eco-epidemiology of visceral leishmaniasis in Ethiopia	10.1186/s13071-015-0987-y
Sindato C., Pfeiffer D.U., Karimuribo E.D., Mboera L.E.G., Rweyemamu M.M., Paweska J.T.	A spatial analysis of Rift Valley fever virus seropositivity in domestic ruminants in Tanzania	10.1371/journal.pone.0131873
Vale-Goncąlves H.M., Cabral J.A., Faria M.C., Nunes-Pereira M., Faria A.S., Veloso O., Vieira M.L., Paiva-Cardoso M.N.	Prevalence of Leptospira antibodies in wild boars (Sus scrofa) from Northern Portugal: Risk factor analysis	10.1017/S0950268814003331
Caillet C., Sichanh C., Syhakhang L., Delpierre C., Manithip C., Mayxay M., Lapeyre-Mestre M., Newton P.N., Roussin A.	Population awareness of risks related to medicinal product use in Vientiane Capital, Lao PDR: A cross-sectional study for public health improvement in low and middle income countries	10.1186/s12889-015-1948-2
Goutard F.L., Binot A., Duboz R., Rasamoelina-Andriamanivo H., Pedrono M., Holl D., Peyre M.I., Cappelle J., Chevalier V., Figuié M., Molia S., Roger F.L.	How to reach the poor? Surveillance in low-income countries, lessons from experiences in Cambodia and Madagascar	10.1016/j.prevetmed.2015.02.014
Wheeler B.W., Lovell R., Higgins S.L., White M.P., Alcock I., Osborne N.J., Husk K., Sabel C.E., Depledge M.H.	Beyond greenspace: An ecological study of population general health and indicators of natural environment type and quality	10.1186/s12942-015-0009-5
Shaken A., Shaken R., Mehrabi B.	Assessment of As, Cd, Ni and Cr contamination in water, sediments and FISH of Shahid Rajaie Dam, North Iran
Coffin J.L., Monje F., Asiimwe-Karimu G., Amuguni H.J., Odoch T.	A One Health, participatory epidemiology assessment of anthrax (Bacillus anthracis) management in Western Uganda	10.1016/j.socscimed.2014.07.037
Woldehanna S., Zimicki S.	An expanded One Health model: Integrating social science and One Health to inform study of the human-animal interface	10.1016/j.socscimed.2014.10.059
Krtinić B., Ludoški J., Milankov V.	Multi-character approach reveals a discordant pattern of phenotypic variation during ontogeny in Culex pipiens biotypes (Diptera: Culicidae)	10.1017/S0007485314000832
Vilchis L.I., Johnson C.K., Evenson J.R., Pearson S.F., Barry K.L., Davidson P., Raphael M.G., Gaydos J.K.	Assessing ecological correlates of marine bird declines to inform marine conservation	10.1111/cobi.12378
Huff A.K., Kondragunta S., Zhang H., Hoff R.M.	Monitoring the Impacts of Wildfires on Forest Ecosystems and Public Health in the Exo-Urban Environment Using High-Resolution Satellite Aerosol Products from the Visible Infrared Imaging Radiometer Suite (VIIRS)	10.4137/EHI.S19590
Parsons M.B., Little M.E.	Establishing geochemical baselines in forest soils for environmental risk assessment in the montague and goldenville gold districts, Nova Scotia, Canada	10.4138/atlgeol.2015.017
Sarnat E.M., Fischer G., Guénard B., Economo E.P.	Introduced pheidole of the world: Taxonomy, biology and distribution	10.3897/zookeys.543.6050
Khan M.A., Gul B., Khan H.	Impact of climatic change on flora of high altitudes in Pakistan	10.1007/978-3-319-12859-7_14
Calhau V., Mendes C., Pena A., Mendonça N., Da Silva G.J.	Virulence and plasmidic resistance determinants of Escherichia coli isolated from municipal and hospital wastewater treatment plants	10.2166/wh.2014.327
Payne M.E., Chapman H.F., Cumming J., Leusch F.D.L.	In vitro cytotoxicity assessment of a hydraulic fracturing fluid	10.1071/EN14010
Lenhardt M., Poleksić V., Vuković-Gačić B., Rašković B., Sunjog K., Kolarević S., Jarić I., Gačić Z.	Integrated use of different fish related parameters to assess the status of water bodies
Maia C., Almeida B., Coimbra M., Fernandes M.C., Cristóvão J.M., Ramos C., Martins A., Martinho F., Silva P., Neves N., Nunes M., Vieira M.L., Cardoso L., Campino L.	Bacterial and protozoal agents of canine vector-borne diseases in the blood of domestic and stray dogs from southern Portugal	10.1186/s13071-015-0759-8
Parsons M.B., Travis D., Lonsdorf E.V., Lipende I., Roellig D.M.A., Kamenya S., Zhang H., Xiao L., Gillespie T.R.	Epidemiology and Molecular Characterization of Cryptosporidium spp. in Humans, Wild Primates, and Domesticated Animals in the Greater Gombe Ecosystem, Tanzania	10.1371/journal.pntd.0003529
Loan H.K., Cuong N.V., Takhampunya R., Klangthong K., Osikowicz L., Kiet B.T., Campbell J., Bryant J., Promstaporn S., Kosoy M., Hoang N.V., Morand S., Chaval Y., Hien V.B., Carrique-Mas J.	Bartonella species and trombiculid mites of rats from the mekong delta of vietnam	10.1089/vbz.2014.1604
Winer J.N., Nakagawa K., Conrad P.A., Brown L., Wilkes M.	Evaluation of medical and veterinary students' attitudes toward a one health interprofessional curricular exercise	10.3109/13561820.2014.940039
Shepherd K.D., Shepherd G., Walsh M.G.	Land health surveillance and response: A framework for evidence-informed land management	10.1016/j.agsy.2014.09.002
Tonmoy F.N., El-Zein A., Hinkel J.	Assessment of vulnerability to climate change using indicators: A meta-analysis of the literature	10.1002/wcc.314
Dhananjayan V., Ravichandran B.	Organochlorine pesticide residues in foodstuffs, fish, wildlife, and human tissues from India: Historical trend and contamination Status	10.1007/978-94-007-7890-0_10
Dymond C.C., Tedder S., Spittlehouse D.L., Raymer B., Hopkins K., McCallion K., Sandland J.	Diversifying managed forests to increase resilience	10.1139/cjfr-2014-0146
Wu Y., Li L., Gan N., Zheng L., Ma H., Shan K., Liu J., Xiao B., Song L.	Seasonal dynamics of water bloom-forming Microcystis morphospecies and the associated extracellular microcystin concentrations in large, shallow, eutrophic Dianchi Lake	10.1016/j.jes.2014.06.031
Cantillo-Barraza O., Chaverra D., Marcet P., Arboleda-Sánchez S., Triana-Chávez O.	Trypanosoma cruzi transmission in a Colombian Caribbean region suggests that secondary vectors play an important epidemiological role	10.1186/1756-3305-7-381
McIntyre K.M., Setzkorn C., Hepworth P.J., Morand S., Morse A.P., Baylis M.	A quantitative prioritisation of human and domestic animal pathogens in Europe	10.1371/journal.pone.0103529
Small M.J., Stern P.C., Bomberg E., Christopherson S.M., Goldstein B.D., Israel A.L., Jackson R.B., Krupnick A., Mauter M.S., Nash J., North D.W., Olmstead S.M., Prakash A., Rabe B., Richardson N., Tierney S., Webler T., Wong-Parodi G., Zielinska B.	Risks and risk governance in unconventional shale gas development	10.1021/es502111u
Paul M.C., Gilbert M., Desvaux S., Andriamanivo H.R., Peyre M., Khong N.V., Thanapongtharm W., Chevalier V.	Agro-environmental determinants of avian influenza circulation: A multisite study in Thailand, Vietnam and Madagascar	10.1371/journal.pone.0101958
Pultorak E.L., Maggi R.G., Breitschwerdt E.B.	Bartonellosis: A one health perspective	10.1007/978-4-431-55120-1_6
Pereira R., Barbosa S., Carvalho F.P.	Uranium mining in Portugal: A review of the environmental legacies of the largest mines and environmental and human health impacts	10.1007/s10653-013-9563-6
Wesseling C., Crowe J., Hogstedt C., Jakobsson K., Lucas R., Wegman D.H.	Resolving the enigma of the mesoamerican nephropathy: A research workshop summary	10.1053/j.ajkd.2013.08.014
Demaio A.R., Nehme J., Otgontuya D., Meyrowitsch D.W., Enkhtuya P.	Tobacco smoking in mongolia: Findings of a national knowledge, attitudes and practices study	10.1186/1471-2458-14-213
Kearns H.S.J., Jacobi W.R., Reich R.M., Flynn R.L., Burns K.S., Geils B.W.	Risk of white pine blister rust to limber pine in Colorado and Wyoming, USA	10.1111/efp.12065
Hill D.E., Dubey J.P., Baroch J.A., Swafford S.R., Fournet V.F., Hawkins-Cooper D., Pyburn D.G., Schmit B.S., Gamble H.R., Pedersen K., Ferreira L.R., Verma S.K., Ying Y., Kwok O.C.H., Feidas H., Theodoropoulos G.	Surveillance of feral swine for Trichinella spp. and Toxoplasma gondii in the USA and host-related factors associated with infection	10.1016/j.vetpar.2014.07.026
Hong P.V., Hoa P.V., Canh P.X.	Application of remote sensing and GIS for prevention-risk warning of Malaria in Gia Lai areas
Singh B.B., Gajadhar A.A.	Role of India's wildlife in the emergence and re-emergence of zoonotic pathogens, risk factors and public health implications	10.1016/j.actatropica.2014.06.009
Vanderburg S., Rubach M.P., Halliday J.E.B., Cleaveland S., Reddy E.A., Crump J.A.	Epidemiology of Coxiella burnetii Infection in Africa: A OneHealth Systematic Review	10.1371/journal.pntd.0002787
Penczykowski R.M., Hall S.R., Civitello D.J., Duffy M.A.	Habitat structure and ecological drivers of disease	10.4319/lo.2014.59.2.0340
Hall R.K., Guiliano D., Swanson S., Philbin M.J., Lin J., Aron J.L., Schafer R.J., Heggem D.T.	An ecological function and services approach to total maximum daily load (TMDL) prioritization	10.1007/s10661-013-3548-x
Iversen V., Sam D., Helvik A.	Psychological distress and perceived health in inmates in Norwegian prisons	10.1177/1403494813505728
Katale B.Z., Mbugi E.V., Karimuribo E.D., Keyyu J.D., Kendall S., Kibiki G.S., Godfrey-Faussett P., Michel A.L., Kazwala R.R., van Helden P., Matee M.I.	Prevalence and risk factors for infection of bovine tuberculosis in indigenous cattle in the Serengeti ecosystem, Tanzania	10.1186/1746-6148-9-267
De Andrade-Neto V.F., Meurer Y.S.R.	Toxoplasma gondii: The role of chickens in the transmission of toxoplasmosis to humans
Zappulla D.	The CO2 hypothesis - the stress of global warming on human health: pH homeostasis, the linkage between breathing and feeding via CO2 economy
Tomašević́ M., Mijić́ Z., Anicić́ M., Stojić́ A., Perišić M., Kuzmanoski M., Todorović M., Rajšić́ S.	Air quality study in belgrade: Particulate matter and volatile organic compounds as threats to human health
Rabinowitz P.M., Kock R., Kachani M., Kunkel R., Thomas J., Gilbert J., Wallace R., Blackmore C., Wong D., Karesh W., Natterson B., Dugas R., Rubin C.	Toward proof of concept of a one health approach to disease prediction and control	10.3201/eid1912.130265
[No author name available]	3rd International Conference on Disaster Management and Human Health: Reducing Risk, Improving Outcomes, DMAN 2013
Morman S.A., Garrison V.H., Plumlee G.S.	Trace metals in saharan dust: The use of in vitro bioaccessibility extractions to assess potential health risks in a dustier world	10.1021/bk-2013-1149.ch003
Hanisch-Kirkbride S.L., Rile S.J., Gore M.L.	Wildlife disease and risk perception	10.7589/2013-02-031
Thompson D.R., de la Torre Juárez M., Barker C.M., Holeman J., Lundeen S., Mulligan S., Painter T.H., Podest E., Seidel F.C., Ustinov E.	Airborne imaging spectroscopy to monitor urban mosquito microhabitats	10.1016/j.rse.2013.06.015
Pearce N., Douwes J.	Research at the interface between human and veterinary health	10.1016/j.prevetmed.2013.05.010
Bradley W.G., Borenstein A.R., Nelson L.M., Codd G.A., Rosen B.H., Stommel E.W., Cox P.A.	Is exposure to cyanobacteria an environmental risk factor for amyotrophic lateral sclerosis and other neurodegenerative diseases?	10.3109/21678421.2012.750364
Tadros M.A., Williams V.R., Plourde S., Callery S., Simor A.E., Vearncombe M.	Risk factors for Staphylococcus aureus surgical site infection during an outbreak in patients undergoing cardiovascular surgery	10.1016/j.ajic.2012.07.016
Huot K.L., Lutfiyya M.N., Akers M.F., Amaro M.L., Swanoski M.T., Schweiss S.K.	A population-based cross-sectional study of health service deficits among U.S. adults with depressive symptoms	10.1186/1472-6963-13-160
Godfroid J., Al Dahouk S., Pappas G., Roth F., Matope G., Muma J., Marcotty T., Pfeiffer D., Skjerve E.	A "One Health" surveillance and control of brucellosis in developing countries: Moving away from improvisation	10.1016/j.cimid.2012.09.001
Bradbury-Jones C., Innes N., Evans D., Ballantyne F., Taylor J.	Dental neglect as a marker of broader neglect: A qualitative investigation of public health nurses' assessments of oral health in preschool children	10.1186/1471-2458-13-370
Xue M., Li J., Xu Z.	Management strategies on the industrialization road of state-of- the-art technologies for e-waste recycling: The case study of electrostatic separation - A review	10.1177/0734242X12465464
Cutolo S.A., Giatti L.L.	A different look at environmental health: Social and environmental inequities in the metropolitan region of São Paulo, Brazil
Penders J., Stobberingh E.E., Savelkoul P.H.M., Wolffs P.F.G.	The human microbiome as a reservoir of antimicrobial resistance	10.3389/fmicb.2013.00087
Mccarthy A.L., Tramm R., Shaban R.Z., Yates P.	Factors influencing health behaviors of younger women after menopause-inducing cancer treatment	10.1111/j.1525-1446.2012.01045.x
Olugasa B.O., Ijagbone I.F., Esuruoso G.O.	It is over three decades of graduate education in epizootiology at the university of ibadan, nigeria (1975-2011): Is there a need to revise the curriculum?
Pardío Sedas V.T.	Impact of climate and environmental factors on the epidemiology of Vibrio Cholerae in aquatic ecosystems
Khlyap L., Glass G., Kosoy M.	Rodents in urban ecosystems of Russia and the USA
NgocThach N., Canh P.X., Hai P.N., Hoa P.V.	Applied remote sensing and GIS for early warning and monitoring of malaria Disease in different ecosystem in Vietnam
Liss A., Koch M., Naumova E.N.	Depiction of climate zones in the conterminous United States using remote sensing: Application to vulnerability assessment and public health
Cha M., Lee H.J., Kim J.-S., Kim E.	Environmental assessment of estrogenic pollutants in Nam River of Korea using indirect competitive ELISA and E-screen assay	10.1007/s13530-012-0145-2
Handakas E.J., Sarigiannis D.A.	Solid waste management: A systems approach
Pérez-Ramírez E., Acevedo P., Allepuz A., Gerrikagoitia X., Alba A., Busquets N., Díaz-Sánchez S., Álvarez V., Abad F.X., Barral M., Majó N., Höfle U.	Ecological Factors Driving Avian Influenza Virus Dynamics in Spanish Wetland Ecosystems	10.1371/journal.pone.0046418
Port J.A., Wallace J.C., Griffith W.C., Faustman E.M.	Metagenomic Profiling of Microbial Composition and Antibiotic Resistance Determinants in Puget Sound	10.1371/journal.pone.0048000
Freitas R., Ramos Pinto L., Sampaio M., Costa A., Silva M., Rodrigues A.M., Quintino V., Figueira E.	Effects of depuration on the element concentration in bivalves: Comparison between sympatric Ruditapes decussatus and Ruditapes philippinarum	10.1016/j.ecss.2012.01.011
Gray D.J., Thrift A.P., Williams G.M., Zheng F., Li Y.-S., Guo J., Chen H., Wang T., Xu X.J., Zhu R., Zhu H., Cao C.L., Da Lin D., Zhao Z.Y., Li R.S., Davis G.M., McManus D.P.	Five-year longitudinal assessment of the downstream impact on schistosomiasis transmission following closure of the Three Gorges Dam	10.1371/journal.pntd.0001588
Standley C.J., Vounatsou P., Gosoniu L., Jørgensen A., Adriko M., Lwambo N.J.S., Lange C.N., Kabatereine N.B., Stothard J.R.	The distribution of Biomphalaria (Gastropoda: Planorbidae) in Lake Victoria with ecological and spatial predictions using Bayesian modelling	10.1007/s10750-011-0962-3
Kawonga M., Blaauw D., Fonn S.	Aligning vertical interventions to health systems: A case study of the HIV monitoring and evaluation system in South Africa	10.1186/1478-4505-10-2
Jeyaram A., Kesari S., Bajpai A., Bhunia G.S., Krishna Murthy Y.V.N.	Risk zone modelling and early warning system for Visceral Leishmaniasis (Kala-azar) disease in Bihar, India using remote sensing and GIS
White P.J., Proffitt K.M., Lemke T.O.	Changes in elk distribution and group sizes after wolf restoration	10.1674/0003-0031-167.1.174
Githeko A.K., Ototo E.N., Guiyun Y.	Progress towards understanding the ecology and epidemiology of malaria in the western Kenya highlands: Opportunities and challenges for control under climate change risk	10.1016/j.actatropica.2011.10.002
Silva L.J.G., Santos L.H.M.L.M., Lino C.M., Araújo A.N., Montenegro M.C.B.S.M., Meisel L., Pena A.	Antibiotics as environmental contaminants: Risks and European overview
Soto-Jiménez M.F.	Trace element trophic transfer in aquatic food webs [Transferencia de elementos traza en tramas tróficas acuáticas]
[No author name available]	Responding to climate change in New York State: the ClimAID integrated assessment for effective climate change adaptation in New York State. Final report.	10.1111/j.1749-6632.2011.06331.x
Chevalier V., Rakotondrafara T., Jourdan M., Heraud J.M., Andriamanivo H.R., Durand B., Ravaomanana J., Rollin P.E., Rakotondravao R.	An unexpected recurrent transmission of rift valley fever virus in cattle in a temperate and mountainous area of madagascar	10.1371/journal.pntd.0001423
Lutfiyya M.N., McCullough J.E., Lipsky M.S.	A population-based study of health service deficits for us adults with asthma	10.3109/02770903.2011.619023
Finkler H., Hatna E., Terkel J.	The influence of neighbourhood socio-demographic factors on densities of free-roaming cat populations in an urban ecosystem in Israel	10.1071/WR10215
Rizzoli A., Hauffe H.C., Carpi G., Vourc'h G.I., Neteler M., Rosà R.	Lyme borreliosis in Europe
Anderson N.E., Mubanga J., Fevre E.M., Picozzi K., Eisler M.C., Thomas R., Welburn S.C.	Characterisation of the wildlife reservoir community for human and animal trypanosomiasis in the Luangwa Valley, Zambia	10.1371/journal.pntd.0001211
Zhu R., Gray D.J., Thrift A.P., Williams G.M., Zhang Y., Qiu D.-C., Zheng F., Li Y.-S., Guo J., Zhu H.-Q., Wu W.-P., Li R.S., McManus D.P.	A 5-year longitudinal study of schistosomiasis transmission in Shian village, the Anning River Valley, Sichuan Province, the Peoples' Republic of China	10.1186/1756-3305-4-43
Finkler H., Hatna E., Terkel J.	The impact of anthropogenic factors on the behavior, reproduction, management and welfare of urban, free-roaming cat populations	10.2752/175303711X12923300467320
Fitzpatrick T.R., Farone D.W.	Leisure, household activities, and health among Mexican American Elders with cancer	10.1080/07347332.2010.548441
Frazer K., Glacken M., Coughlan B., Staines A., Daly L.	Hepatitis C virus in primary care: Survey of nurses' attitudes to caring	10.1111/j.1365-2648.2010.05516.x
Nkoghe D., Akue J.-P., Gonzalez J.-P., Leroy E.M.	Prevalence of Plasmodium falciparum infection in asymptomatic rural Gabonese populations	10.1186/1475-2875-10-33
Vicente A.B., Sanfeliu T., Jordan M.M.	Comparison between industrial-urban and rural particle stations in a ceramic cluster (NE, Spain)	10.1007/s11270-010-0460-7
Sedas V.T.P.	Impact of climate and environmental factors on the epidemiology of vibrio cholerae in aquatic ecosystems
Schaefer A.M., Bossart G.D., Mazzoil M., Fair P.A., Reif J.S.	Risk factors for colonization of E. coli in atlantic bottlenose dolphins (Tursiops truncatus) in the Indian River Lagoon, Florida	10.1155/2011/597073
Fahmy G.H., Fathi A.A.	Limnological studies on the Wetland Lake, Al-Asfar, with special references to heavy metal accumulation by fish	10.3844/ajessp.2011.515.524
Castañeda O., Segura O., Ramírez A.N.	Knowledge, attitudes and community practice during an outbreak of dengue in a town in Colombia, 2010 [Conocimientos, actitudes y prácticas comunitarias en un brote de dengue en un municipio de Colombia, 2010]
Yu S., Wang M., Hong Y.	Antibiotics in environmental matrices and their effects on microbial ecosystems
Cumming G.S.	Risk mapping for avian influenza: A social-ecological problem
Kim J.S., Cho B.	Association between self-perceived health status and health related behavior in routine health examinees	10.4082/kjfm.2010.31.9.688
Václavík T., Kanaskie A., Hansen E.M., Ohmann J.L., Meentemeyer R.K.	Predicting potential and actual distribution of sudden oak death in Oregon: Prioritizing landscape contexts for early detection and eradication of disease outbreaks	10.1016/j.foreco.2010.06.026
Burger J., Harris S., Harper B., Gochfeld M.	Ecological information needs for environmental justice	10.1111/j.1539-6924.2010.01403.x
Becquart P., Wauquier N., Mahlakõiv T., Nkoghe D., Padilla C., Souris M., Ollomo B., Gonzalez J.-P., De Lamballerie X., Kazanji M., Leroy E.M.	High prevalence of both humoral and cellular immunity to Zaire ebolavirus among rural populations in Gabon	10.1371/journal.pone.0009126
Andersen M.E., Bhattacharya S., Hanneman W.	A Molecular Perspective on Exposure-Dose-Response	10.1016/B978-0-08-046884-6.00202-5
Julien M.K., Chantal A.-K., Sory T.K., Mireille D.	Importance de la pollution organique et particulaire sur la persistance des enterovirus dans l'environnement a Yopougon-Abidjan
Gálvez R., Miró G., Descalzo M.A., Nieto J., Dado D., Martín O., Cubero E., Molina R.	Emerging trends in the seroprevalence of canine leishmaniosis in the Madrid region (central Spain)	10.1016/j.vetpar.2009.11.025
Regueiras A., Saker M., Vasconcelos V.	Use of PCR for the early detection of pathogenic bacteria and cyanobacteria in water samples from different urban water sources (Porto, Portugal)
Gautret P., Soula G., Delmont J., Parola P., Brouqui P.	Common health hazards in french pilgrims during the hajj of 2007: A prospective cohort study	10.1111/j.1708-8305.2009.00358.x
Costa M.F., Barbosa S.C.T., Barletta M., Dantas D.V., Kehrig H.A., Seixas T.G., Malm O.	Seasonal differences in mercury accumulation in Trichiurus lepturus (Cutlassfish) in relation to length and weight in a Northeast Brazilian estuary	10.1007/s11356-009-0120-x
Kuhar S.E., Nierenberg K., Kirkpatrick B., Tobin G.A.	Public perceptions of Florida red tide risks	10.1111/j.1539-6924.2009.01228.x
Wang J., Wu J.	Occurrence and potential risks of harmful algal blooms in the East China Sea	10.1016/j.scitotenv.2009.02.040
Rinker A., Deunert F., Schröder W.	P and N in soils of Schleswig-Holstein reflecting increasing air temperatures [Im Spiegel des Klimawandels - Phosphor und Stickstoff in Böden Schleswig-Holsteins bei steigenden Lufttemperaturen]	10.1007/s12302-009-0054-4
Mohammed H.O., Wade S.E.	The risk of zoonotic genotypes of cryptosporidium spp. in watersheds
Johnson C.K., Tinker M.T., Estes J.A., Conrad P.A., Staedler M., Miller M.A., Jessup D.A., Mazet J.A.K.	Prey choice and habitat use drive sea otter pathogen exposure in a resource-limited coastal system	10.1073/pnas.0806449106
Sedas V.A.P.	Impact of climate and environmental factors on the epidemiology of Vibrio cholerae in aquatic ecosystems
Company R., Serafim A., Lopes B., Cravo A., Shepherd T.J., Pearson G., Bebianno M.J.	Using biochemical and isotope geochemistry to understand the environmental and public health implications of lead pollution in the lower Guadiana River, Iberia: A freshwater bivalve study	10.1016/j.scitotenv.2008.07.016
Marcheggiani S., Iaconelli M., D'angelo A., Pierdominici E., La Rosa G., Muscillo M., Equestre M., Mancini L.	Microbiological and 16S rRNA analysis of sulphite-reducing clostridia from river sediments in central Italy	10.1186/1471-2180-8-171
Huang C.L., Sumpio B.E.	Olive Oil, the Mediterranean Diet, and Cardiovascular Health	10.1016/j.jamcollsurg.2008.02.018
Wu R.S.S., Chan A.K.Y., Richardson B.J., Au D.W.T., Fang J.K.H., Lam P.K.S., Giesy J.P.	Measuring and monitoring persistent organic pollutants in the context of risk assessment	10.1016/j.marpolbul.2008.03.012
Staples C.A., Woodburn K.B., Klecka G.M., Mihaich E.M., Hall A.T., Ortego L., Caspers N., Hentges S.G.	Comparison of four species sensitivity distribution methods to calculate predicted no effect concentrations for bisphenol A	10.1080/10807030802074170
Morris J., Bagby J.	Measuring environmental value for natural lawn and garden care practices	10.1065/lca2007.07.350
Ibrahim S.F., Brown M.D.	Tanning and cutaneous malignancy	10.1111/j.1524-4725.2007.34092.x
Mauderly J.L., Chow J.C.	Health effects of organic aerosols	10.1080/08958370701866008
Husain T., Chaudhary J.R.	Human health risk assessment due to global warming - A case study of the gulf countries	10.3390/ijerph5040204
Kourenti C., Karanis P., Smith H.	Waterborne transmission of protozoan parasites: A worldwide review of outbreaks and lessons learnt	10.2166/wh.2006.002
Bonet M., Spiegel J.M., Ibarra A.M., Kouri G., Pintre Lic A., Yassi A.	An integrated ecosystem approach for sustainable prevention and control of dengue in Central Havana	10.1179/oeh.2007.13.2.188
Danforth M.E.	Late classic Maya health patterns: Evidence from enamel microdefects
Schröder W., Schmidt G., Hasenclever J.	Geostatistical analysis of data on AIR temperature and plant phenology from Baden-Württemberg (Germany) as a basis for regional scaled models of climate change	10.1007/s10661-005-9047-y
Kapo K.E., Burton Jr. G.A.	A geographic information systems-based, weights-of-evidence approach for diagnosing aquatic ecosystem impairment	10.1897/05-534R.1
Adams S.M.	Assessing cause and effect of multiple stressors on marine systems	10.1016/j.marpolbul.2004.11.040
Miller W.A., Miller M.A., Gardner I.A., Atwill E.R., Harris M., Ames J., Jessup D., Melli A., Paradies D., Worcester K., Olin P., Barnes N., Conrad P.A.	New genotypes and factors associated with Cryptosporidium detection in mussels (Mytilus spp.) along the California coast	10.1016/j.ijpara.2005.04.002
Schröder W., Schmidt G., Hasenclever J.	Correlation of meteorological and phenological indicators of climate change? Statistical analysis by the example of Baden-Württemberg (Germany) [Korrelation meteorologischer und pflanzenphänologischer indikatoren des klimawandels: Statistische analyse am beispiel Baden-Württemberg]	10.1065/uwsf2004.06.083
Waltner-Toews D., Neudoerffer C., Joshi D.D., Tamang M.S.	Agro-urban ecosystem health assessment in Kathmandu, Nepal: Epidemiology, systems, narratives	10.1007/s10393-005-3874-8
De Plaen R., Seka M.-L., Koutoua A.	The paddy, the vector and the caregiver: Lessons from an ecosystem approach to irrigation and malaria in Northern Côte d'Ivoire	10.1016/j.actatropica.2003.09.018
István O., Károly S.	Scheme of the anatomy of water management [A vízgazdálkodás anatómiájának vázlata]
Kapperud G., Espeland G., Wahl E., Walde A., Herikstad H., Gustavsen S., Tveits I., Natås O., Bevanger L., Digranes A.	Factors associated with increased and decreased risk of Campylobacter infection: A prospective case-control study in Norway	10.1093/aje/kwg139
Miller M.A., Gardner I.A., Kreuder C., Paradies D.M., Worcester K.R., Jessup D.A., Dodd E., Harris M.D., Ames J.A., Packham A.E., Conrad P.A.	Coastal freshwater runoff is a risk factor for Toxoplasma gondii infection of southern sea otters (Enhydra lutris nereis)	10.1016/S0020-7519(02)00069-3
Leclerc H., Moreau A.	Microbiological safety of natural mineral water	10.1016/S0168-6445(02)00097-9
Koren H., Bisesi M.	Handbook of environmental health: Biological, chemical, and physical agents of environmentally related disease, fourth edition
Peklo G.N., Skarednov N.I., Stepanova T.F., Filatov V.G.	Serological assay in the assessment of the trichinosis epidemiological situation in the Tiumen' region [Serologicheskii metod issledovaniia v otsenke épidsituatsii po trikhinellezu v Tiumenskoi oblasti.]
Gentile J.H., Harwell M.A., Cropper W., Harwell C.C., DeAngelis D., Davis S., Ogden J.C., Lirman D.	Ecological conceptual models: A framework and case study on ecosystem management for South Florida sustainability	10.1016/S0048-9697(01)00746-X
Zayed J.	Use of MMT in Canadian gasoline: Health and environment issues	10.1002/ajim.1034
De Vos V., Bengis R.G., Kriek N.P.J., Michel A., Keet D.F., Raath J.P., Huchzermeyer H.F.K.A.	The epidemiology of tuberculosis in free-ranging African buffalo (Syncerus caffer) in the Kruger national park, South Africa
Carrasquilla G.	An ecosystem approach to malaria control in an urban setting.	10.1590/s0102-311x2001000700027
Schiff K.C., Allen M.J., Zeng E.Y., Bay S.M.	Southern California
Eloit M.	Anthropozoonoses : The species barrier [Anthropozoonoses : La barriere d'espece]
Yassi A., Mas P., Bonet M., Tate R.B., Fernandez N., Spiegel J., Perez M.	Applying an ecosystem approach to the determinants of health in Centro Habana	10.1046/j.1526-0992.1999.09902.x
Wu R.S.S.	Eutrophication, water borne pathogens and xenobiotic compounds: Environmental risks and challenges	10.1016/S0025-326X(99)00014-4
Zandbergen P.A.	Urban watershed ecological risk assessment using GIS: A case study of the Brunette River watershed in British Columbia, Canada	10.1016/S0304-3894(98)00120-4
Daniel M., Kolář J., Zeman P., Pavelka K., Sádlo J.	Predictive map of Ixodes ricinus high-incidence habitats and a tick-borne encephalitis risk assessment using satellite data	10.1023/A:1006030827216
Keoleian G.A., Blackler C.E., Denbow R., Polk R.	Comparative assessment of wet and dry garment cleaning. Part 1. Environmental and human health assessment	10.1016/s0959-6526(97)00046-2
Sarov G.	A method for polyvalent analysis of preventive motivations.
Patz J.A., Balbus J.M.	Methods for assessing public health vulnerability to global climate change	10.3354/cr006113
Wassermann O., Kruse H.	Public health risk caused by emissions from refuse incinerators [Gesundheitsgefahren durch Emissionen aus Müllverbrennungsanlagen.]
Suk W.A.	The NIEHS Superfund Basic Research Program: Overview and areas of future research directions	10.1289/ehp.95103s13
Rubenchik B.L.	Ecological aspects in cancer education
Rapport D.J.	Evaluating ecosystem health	10.1007/BF00044405
[No author name available]	Network of researchers on the health aspects of reproduction [Assises du reseau de recherche en sante de la reproduction]
[No author name available]	Yellow fever in West Africa, 1973-1987 observations and studies - control, prevention and forecasting
Cordellier R.	Yellow fever in Western Africa, 1973-1987. Observed facts--studies realized, campaign, prevention and forecast [La fièvre jaune en Afrique occidentale, 1973-1987. Faits observés--etudes réalisées, lutte, prévention et prévision.]
Lee L.C., Gosselink J.G.	Cumulative impacts on wetlands: Linking scientific assessments and regulatory alternatives	10.1007/BF01867538
Saltiel J.C., Bientz M.	Metrologic and ecologic data in bronchial asthma [DONNEES METROLOGIQUES ET ECOLOGIQUES DE LA MALADIE ASTHMATIQUE]

## Sheet: PubMed
AUTHORS	TITLE	DOI	731
Aslam B, Khurshid M, Arshad MI, Muzammil S, Rasool M, Yasmeen N, Shah T, Chaudhry TH, Rasool MH, Shahid A, Xueshan X, Baloch Z.	Antibiotic Resistance: One Health One World Outlook	10.3389/fcimb.2021.771510
Tiwari R, Dhama K, Sharun K, Iqbal Yatoo M, Malik YS, Singh R, Michalak I, Sah R, Bonilla-Aldana DK, Rodriguez-Morales AJ.	COVID-19: animals, veterinary and zoonotic links	10.1080/01652176.2020.1766725
Hargreaves D, Mates E, Menon P, Alderman H, Devakumar D, Fawzi W, Greenfield G, Hammoudeh W, He S, Lahiri A, Liu Z, Nguyen PH, Sethi V, Wang H, Neufeld LM, Patton GC.	Strategies and interventions for healthy adolescent growth, nutrition, and development	10.1016/S0140-6736(21)01593-2
Rocque RJ, Beaudoin C, Ndjaboue R, Cameron L, Poirier-Bergeron L, Poulin-Rheault RA, Fallon C, Tricco AC, Witteman HO.	Health effects of climate change: an overview of systematic reviews	10.1136/bmjopen-2020-046333
Mader R; EU-JAMRAI; Bourély C, Amat JP, Broens EM, Busani L, Callens B, Crespo-Robledo P, Damborg P, Filippitzi ME, Fitzgerald W, Grönthal T, Haenni M, Heuvelink A, van Hout J, Kaspar H, Muñoz Madero C, Norström M, Pedersen K, Pokludova L, Dal Pozzo F, Slowey R, Urdahl AM, Vatopoulos A, Zafeiridis C, Madec JY.	Defining the scope of the European Antimicrobial Resistance Surveillance network in Veterinary medicine (EARS-Vet): a bottom-up and One Health approach	10.1093/jac/dkab462
Boué G, Hoekstra J, Pires SM, Naska A.	Editorial: Risk-benefit assessment of foods: Advances in public health	10.3389/fnut.2022.1089870
Jorwal P, Bharadwaj S, Jorwal P.	One health approach and COVID-19: A perspective	10.4103/jfmpc.jfmpc_1058_20
Reis J, Spencer PS, Román GC, Buguet A.	Environmental neurology in the tropics	10.1016/j.jns.2020.117287
Stefanati A, d'Anchera E, De Motoli F, Savio M, Toffoletto MV, Gabutti G.	Value of Immunizations during the COVID-19 Emergency	10.3390/ijerph18020778
Irfan M, Almotiri A, AlZeyadi ZA.	Antimicrobial Resistance and Its Drivers-A Review	10.3390/antibiotics11101362
Johnson N, Phipps LP, Hansford KM, Folly AJ, Fooks AR, Medlock JM, Mansfield KL.	One Health Approach to Tick and Tick-Borne Disease Surveillance in the United Kingdom	10.3390/ijerph19105833
McMahon BJ, Morand S, Gray JS.	Ecosystem change and zoonoses in the Anthropocene	10.1111/zph.12489
Espeschit IF, Santana CM, Moreira MAS.	Public Policies and One Health in Brazil: The Challenge of the Disarticulation	10.3389/fpubh.2021.644748
Frazzoli C, Ruggieri F, Battistini B, Orisakwe OE, Igbo JK, Bocca B.	E-WASTE threatens health: The scientific solution adopts the one health strategy	10.1016/j.envres.2022.113227
Pinto I, Simões M, Gomes IB.	An Overview of the Impact of Pharmaceuticals on Aquatic Microbial Communities	10.3390/antibiotics11121700
Zinsstag J, Schelling E, Waltner-Toews D, Tanner M.	From "one medicine" to "one health" and systemic approaches to health and well-being	10.1016/j.prevetmed.2010.07.003
Quilliam RS, Kinzelman J, Brunner J, Oliver DM.	Resolving conflicts in public health protection and ecosystem service provision at designated bathing waters	10.1016/j.jenvman.2015.07.017
Vidhamaly V, Bellingham K, Newton PN, Caillet C.	The quality of veterinary medicines and their implications for One Health	10.1136/bmjgh-2022-008564
von Stackelberg K, Williams PRD.	Evolving Science and Practice of Risk Assessment	10.1111/risa.13647
Edinur HA, Mat-Ghani SNA, Chambers GK.	Ethnicity-based classifications and medical genetics: One Health approaches from a Western Pacific perspective	10.3389/fgene.2022.970549
Jeleff M, Lehner L, Giles-Vernick T, Dückers MLA, Napier AD, Jirovsky-Platter E, Kutalek R.	Vulnerability and One Health assessment approaches for infectious threats from a social science perspective: a systematic scoping review	10.1016/S2542-5196(22)00097-3
Lammie SL, Hughes JM.	Antimicrobial Resistance, Food Safety, and One Health: The Need for Convergence	10.1146/annurev-food-041715-033251
Streichert LC, Sepe LP, Jokelainen P, Stroud CM, Berezowski J, Del Rio Vilas VJ.	Participation in One Health Networks and Involvement in the COVID-19 Pandemic Response: A Global Study	10.3389/fpubh.2022.830893
Dow CT, Alvarez BL.	Mycobacterium paratuberculosis zoonosis is a One Health emergency	10.1007/s10393-022-01602-x
Coutts C, Hahn M.	Green Infrastructure, Ecosystem Services, and Human Health	10.3390/ijerph120809768
Keusch GT, Amuasi JH, Anderson DE, Daszak P, Eckerle I, Field H, Koopmans M, Lam SK, Das Neves CG, Peiris M, Perlman S, Wacharapluesadee S, Yadana S, Saif L.	Pandemic origins and a One Health approach to preparedness and prevention: Solutions based on SARS-CoV-2 and other RNA viruses	10.1073/pnas.2202871119
Semete-Makokotlela B, Mahlangu GN, Mukanga D, Darko DM, Stonier P, Gwaza L, Nkambule P, Matsoso P, Lehnert R, Rosenkranz B, Pillai GC.	Needs-driven talent and competency development for the next generation of regulatory scientists in Africa	10.1111/bcp.15020
Langone M, Petta L, Cellamare CM, Ferraris M, Guzzinati R, Mattioli D, Sabia G.	SARS-CoV-2 in water services: Presence and impacts	10.1016/j.envpol.2020.115806
Hernández-Jover M, Phiri BJ, Stringer L, Martínez Avilés M.	Editorial: Developments in Animal Health Surveillance	10.3389/fvets.2020.637364
Benis A, Tamburis O, Chronaki C, Moen A.	One Digital Health: A Unified Framework for Future Health Ecosystems	10.2196/22189
Abdelbaset AE, Nonaka N, Nakao R.	Tick-borne diseases in Egypt: A one health perspective	10.1016/j.onehlt.2022.100443
Alders RG, Ali SN, Ameri AA, Bagnol B, Cooper TL, Gozali A, Hidayat MM, Rukambile E, Wong JT, Catley A.	Participatory Epidemiology: Principles, Practice, Utility, and Lessons Learnt	10.3389/fvets.2020.532763
Leung KMY, Yeung KWY, You J, Choi K, Zhang X, Smith R, Zhou GJ, Yung MMN, Arias-Barreiro C, An YJ, Burket SR, Dwyer R, Goodkin N, Hii YS, Hoang T, Humphrey C, Iwai CB, Jeong SW, Juhel G, Karami A, Kyriazi-Huber K, Lee KC, Lin BL, Lu B, Martin P, Nillos MG, Oginawati K, Rathnayake IVN, Risjani Y, Shoeb M, Tan CH, Tsuchiya MC, Ankley GT, Boxall ABA, Rudd MA, Brooks BW.	Toward Sustainable Environmental Quality: Priority Research Questions for Asia	10.1002/etc.4788
Emelyanova A, Savolainen A, Oksanen A, Nieminen P, Loginova O, Abass K, Rautio A.	Research on Selected Wildlife Infections in the Circumpolar Arctic-A Bibliometric Review	10.3390/ijerph191811260
Chiesa F, Tomassone L, Savic S, Bellato A, Mihalca AD, Modry D, Häsler B, De Meneghi D.	A Survey on One Health Perception and Experiences in Europe and Neighboring Areas	10.3389/fpubh.2021.609949
Abukhattab S, Kull M, Abu-Rmeileh NME, Cissé G, Crump L, Hattendorf J, Zinsstag J.	Towards a One Health Food Safety Strategy for Palestine: A Mixed-Method Study	10.3390/antibiotics11101359
Usui M.	One Health approach to Clostridioides difficile in Japan	10.1016/j.jiac.2020.03.012
Azevedo DS, Duarte JLC, Freitas CFG, Soares KL, Sousa MS, Sousa ESS, Lucena RB.	One Health Perspectives on New Emerging Viral Diseases in African Wild Great Apes	10.3390/pathogens10101283
Guo Q, Lee DC.	The ecology of COVID-19 and related environmental and sustainability issues	10.1007/s13280-021-01603-0
Frutos R, Serra-Cobo J, Pinault L, Lopez Roig M, Devaux CA.	Emergence of Bat-Related Betacoronaviruses: Hazard and Risks	10.3389/fmicb.2021.591535
Coyle AH, Berrian AM, van Rooyen J, Bagnol B, Smith MH.	Gender Roles and One Health Risk Factors at the Human-Livestock-Wildlife Interface, Mpumalanga Province, South Africa	10.1007/s10393-020-01478-9
Travis DA, Lonsorf EV, Gillespie TR.	The grand challenge of great ape health and conservation in the anthropocene	10.1002/ajp.22717
Asokan GV, Vanitha A.	Disaster response under One Health in the aftermath of Nepal earthquake, 2015	10.1016/j.jegh.2016.03.001
Butala C, Fyfe J, Welburn SC.	The Contribution of Community Health Education to Sustainable Control of the Neglected Zoonotic Diseases	10.3389/fpubh.2021.729973
Ferri M, Lloyd-Evans M.	The contribution of veterinary public health to the management of the COVID-19 pandemic from a One Health perspective	10.1016/j.onehlt.2021.100230
Sonne C, Lakemeyer J, Desforges JP, Eulaers I, Persson S, Stokholm I, Galatius A, Gross S, Gonnsen K, Lehnert K, Andersen-Ranberg EU, Tange Olsen M, Dietz R, Siebert U.	A review of pathogens in selected Baltic Sea indicator species	10.1016/j.envint.2020.105565
Kim TY, Baldrias L, Papageorgiou S, Aguilar E, Tee M, Kelly T, Hill J, Wilkes M.	A community-based survey to assess risk for one health challenges in rural Philippines using a mobile application	10.1186/s42522-022-00063-0
Proboste T, James A, Charette-Castonguay A, Chakma S, Cortes-Ramirez J, Donner E, Sly P, Magalhães RJS.	Research and Innovation Opportunities to Improve Epidemiological Knowledge and Control of Environmentally Driven Zoonoses	10.5334/aogh.3770
Ladeira C, Frazzoli C, Orisakwe OE.	Engaging One Health for Non-Communicable Diseases in Africa: Perspective for Mycotoxins	10.3389/fpubh.2017.00266
de Freitas Bueno R, Claro ICM, Augusto MR, Duran AFA, Camillo LMB, Cabral AD, Sodré FF, Brandão CCS, Vizzotto CS, Silveira R, de Melo Mendes G, Arruda AF, de Brito NN, Machado BAS, Duarte GRM, de Lourdes Aguiar-Oliveira M.	Wastewater-based epidemiology: A Brazilian SARS-COV-2 surveillance experience	10.1016/j.jece.2022.108298
Mahrous H, Redi N, Nguyen TMN, Al Awaidy S, Mostafavi E, Samhouri D.	One Health operational framework for action for the Eastern Mediterranean Region, focusing on zoonotic diseases	10.26719/emhj.20.017
Mlakar I, Kampič T, Flis V, Kobilica N, Molan M, Smrke U, Plohl N, Bergauer A.	Study protocol: a survey exploring patients' and healthcare professionals' expectations, attitudes and ethical acceptability regarding the integration of socially assistive humanoid robots in nursing	10.1136/bmjopen-2021-054310
Mbugi EV, Kayunze KA, Katale BZ, Kendall S, Good L, Kibik GS, Keyyu JD, Godfrey-Faussett P, Van Helden P, Matee MI.	'One Health' infectious diseases surveillance in Tanzania: are we all on board the same flight?	10.4102/ojvr.v79i2.500
Messens W, Hugas M, Afonso A, Aguilera J, Berendonk TU, Carattoli A, Dhollander S, Gerner-Smidt P, Kriz N, Liebana E, Medlock J, Robinson T, Stella P, Waltner-Toews D, Catchpole M.	Advancing biological hazards risk assessment	10.2903/j.efsa.2019.e170714
Queenan K, Häsler B, Rushton J.	A One Health approach to antimicrobial resistance surveillance: is there a business case for it?	10.1016/j.ijantimicag.2016.06.014
Sojobi AO, Zayed T.	Impact of sewer overflow on public health: A comprehensive scientometric analysis and systematic review	10.1016/j.envres.2021.111609
Volenzo TE, Odiyo J.	Ecological Public Health and Participatory Planning and Assessment Dilemmas: The Case of Water Resources Management	10.3390/ijerph15081635
Zhu GL, Tang YY, Limpanont Y, Wu ZD, Li J, Lv ZY.	Zoonotic parasites carried by invasive alien species in China	10.1186/s40249-018-0512-6
Reis S, Morris G, Fleming LE, Beck S, Taylor T, White M, Depledge MH, Steinle S, Sabel CE, Cowie H, Hurley F, Dick JM, Smith RI, Austen M.	Integrating health and environmental impact analysis	10.1016/j.puhe.2013.07.006
Khan MK, Naeem K, Huo C, Hussain Z.	The Nexus Between Vegetation, Urban Air Quality, and Public Health: An Empirical Study of Lahore	10.3389/fpubh.2022.842125
Winck GR, Raimundo RLG, Fernandes-Ferreira H, Bueno MG, D'Andrea PS, Rocha FL, Cruz GLT, Vilar EM, Brandão M, Cordeiro JLP, Andreazzi CS.	Socioecological vulnerability and the risk of zoonotic disease emergence in Brazil	10.1126/sciadv.abo5774
Muller SA.	Climate change, dermatology and ecosystem services; trends and trade-offs	10.1111/j.1365-4632.2011.04929.x
Degeling C, Johnson J, Ward M, Wilson A, Gilbert G.	A Delphi Survey and Analysis of Expert Perspectives on One Health in Australia	10.1007/s10393-017-1264-7
Carducci AL, Agodi A, Ancona C, Angelini P, Bagordo F, Barbone F, Birbaum L, Carreri V, Casuccio A, Conti A, Conversano M, De Donno A, De Giglio O, Desiante F, Di Pietro A, Dogliotti E, Donato F, Fara GM, Fiore M, Forastiere F, Giammanco G, Izzotti A, Montagna MT, Oliveri Conti G, Petronio MG, Sciacca S, Signorelli C, Testai E, Verani M, Vinceti M, Vitale F, Ferrante M; Attendees* (in alphabetica…	Impact of the environment on the health: From theory to practice	10.1016/j.envres.2020.110517
Pal A, He Y, Jekel M, Reinhard M, Gin KY.	Emerging contaminants of public health significance as water quality indicator compounds in the urban water cycle	10.1016/j.envint.2014.05.025
Applebaum JW, Adams BL, Eliasson MN, Zsembik BA, McDonald SE.	How pets factor into healthcare decisions for COVID-19: A One Health perspective	10.1016/j.onehlt.2020.100176
Steele SG, Toribio JA, Booy R, Mor SM.	What makes an effective One Health clinical practitioner? Opinions of Australian One Health experts	10.1016/j.onehlt.2019.100108
Su JQ, An XL, Hu AY, Zhu YG.	[Advances and Challenges in Biosafety Research for Urban Environments]	10.13227/j.hjkx.202011054
Clark D, Antwi-Boasiako G, Brook RK, Epp T, Jenkins E, Lambert S, Soos C.	Understanding and strengthening wildlife and zoonotic disease policy processes: A research imperative	10.1111/zph.12981
Constant O, Gil P, Barthelemy J, Bolloré K, Foulongne V, Desmetz C, Leblond A, Desjardins I, Pradier S, Joulié A, Sandoz A, Amaral R, Boisseau M, Rakotoarivony I, Baldet T, Marie A, Frances B, Reboul Salze F, Tinto B, Van de Perre P, Salinas S, Beck C, Lecollinet S, Gutierrez S, Simonin Y.	One Health surveillance of West Nile and Usutu viruses: a repeated cross-sectional study exploring seroprevalence and endemicity in Southern France, 2016 to 2020	10.2807/1560-7917.ES.2022.27.25.2200068
Li H, Chen Y, Machalaba CC, Tang H, Chmura AA, Fielder MD, Daszak P.	Wild animal and zoonotic disease risk management and regulation in China: Examining gaps and One Health opportunities in scope, mandates, and monitoring systems	10.1016/j.onehlt.2021.100301
Meghani Z.	Regulation of genetically engineered (GE) mosquitoes as a public health tool: a public health ethics analysis	10.1186/s12992-021-00760-x
Bouchard C, Dumas A, Baron G, Bowser N, Leighton PA, Lindsay LR, Milord F, Ogden NH, Aenishaenslin C.	Integrated human behavior and tick risk maps to prioritize Lyme disease interventions using a 'One Health' approach	10.1016/j.ttbdis.2022.102083
Odetokun IA, Alhaji NB, Akpabio U, Abdulkareem MA, Bilat GT, Subedi D, Ghali-Mohammed I, Elelu N.	Knowledge, risk perception, and prevention preparedness towards COVID-19 among a cross-section of animal health professionals in Nigeria	10.11604/pamj.2022.41.20.28315
Cori L, Bianchi F, Sprovieri M, Cuttitta A, Ruggieri S, Alessi AL, Biondo G, Gorini F.	Communication and Community Involvement to Support Risk Governance	10.3390/ijerph16224356
Keatts LO, Robards M, Olson SH, Hueffer K, Insley SJ, Joly DO, Kutz S, Lee DS, Chetkiewicz CB, Lair S, Preston ND, Pruvot M, Ray JC, Reid D, Sleeman JM, Stimmelmayr R, Stephen C, Walzer C.	Implications of Zoonoses From Hunting and Use of Wildlife in North American Arctic and Boreal Biomes: Pandemic Potential, Monitoring, and Mitigation	10.3389/fpubh.2021.627654
Grace D, Lindahl J, Wanyoike F, Bett B, Randolph T, Rich KM.	Poor livestock keepers: ecosystem-poverty-health interactions	10.1098/rstb.2016.0166
Tambo E, El-Dessouky AG, Khater EIM, Xianonng Z.	Enhanced surveillance and response approaches for pilgrims and local Saudi populations against emerging Nipah, Zika and Ebola viral diseases outbreaks threats	10.1016/j.jiph.2020.01.313
Abutarbush SM, Hamdallah A, Hawawsheh M, Alsawalha L, Elizz NA, Dodeen R, Mousa AB, Alhawarat MN, Hailat E, Mahrous H.	Implementation of one health approach in Jordan: Joint risk assessment of rabies and avian influenza utilizing the tripartite operational tool	10.1016/j.onehlt.2022.100453
Fasina FO, Fasanmi OG, Makonnen YJ, Bebay C, Bett B, Roesel K.	The one health landscape in Sub-Saharan African countries	10.1016/j.onehlt.2021.100325
Cleaveland S, Borner M, Gislason M.	Ecology and conservation: contributions to One Health	10.20506/rst.33.2.2307
Karp BE, Tate H, Plumblee JR, Dessai U, Whichard JM, Thacker EL, Hale KR, Wilson W, Friedman CR, Griffin PM, McDermott PF.	National Antimicrobial Resistance Monitoring System: Two Decades of Advancing Public Health Through Integrated Surveillance of Antimicrobial Resistance	10.1089/fpd.2017.2283
Lotoux A, Milohanic E, Bierne H.	The Viable But Non-Culturable State of Listeria monocytogenes in the One-Health Continuum	10.3389/fcimb.2022.849915
Sheehan JJ.	Biofuels and the conundrum of sustainability	10.1016/j.copbio.2009.05.010
Mader EM, Ganser C, Geiger A, Harrington LC, Foley J, Smith RL, Mateus-Pinilla N, Teel PD, Eisen RJ.	A Survey of Tick Surveillance and Control Practices in the United States	10.1093/jme/tjaa094
Kumar M V M, Patil J, Shastry KA, Darshan S, Sastry NKB, Moonesar IA, Atalla S, Almuraqab N, Rao A.	ICT Enabled Disease Diagnosis, Treatment and Management-A Holistic Cost-Effective Approach Through Data Management and Analysis in UAE and India	10.3389/frai.2022.909101
Wade MJ, Lo Jacomo A, Armenise E, Brown MR, Bunce JT, Cameron GJ, Fang Z, Farkas K, Gilpin DF, Graham DW, Grimsley JMS, Hart A, Hoffmann T, Jackson KJ, Jones DL, Lilley CJ, McGrath JW, McKinley JM, McSparron C, Nejad BF, Morvan M, Quintela-Baluja M, Roberts AMI, Singer AC, Souque C, Speight VL, Sweetapple C, Walker D, Watts G, Weightman A, Kasprzyk-Hordern B.	Understanding and managing uncertainty and variability for wastewater monitoring beyond the pandemic: Lessons learned from the United Kingdom national COVID-19 surveillance programmes	10.1016/j.jhazmat.2021.127456
Dunn G, Harris L, Cook C, Prystajecky N.	A comparative analysis of current microbial water quality risk assessment and management practices in British Columbia and Ontario, Canada	10.1016/j.scitotenv.2013.08.004
Masanotti GM, Abbafati E, Petrella E, Vinciguerra S, Stracci F.	Intensive tobacco cultivations, a possible public health risk?	10.1007/s11356-019-04239-6
Liu W, Ma L, Li Y, Abuduwaili J, Abdyzhapar Uulu S.	Heavy Metals and Related Human Health Risk Assessment for River Waters in the Issyk-Kul Basin, Kyrgyzstan, Central Asia	10.3390/ijerph17103506
Palma D, Mercuriali L, Figuerola J, Montalvo T, Bueno-Marí R, Millet JP, Simón P, Masdeu E, Rius C.	Trends in the Epidemiology of Leishmaniasis in the City of Barcelona (1996-2019)	10.3389/fvets.2021.653999
Mauderly JL, Chow JC.	Health effects of organic aerosols	10.1080/08958370701866008
Pepe P, Bosco A, Capuano F, Baldi L, Giordano A, Mancusi A, Buonanno M, Morena L, Pinto R, Sarnelli P, Cringoli G, Rinaldi L.	Towards an Integrated Approach for Monitoring Toxoplasmosis in Southern Italy	10.3390/ani11071949
Robles-Fernández ÁL, Santiago-Alarcon D, Lira-Noriega A.	Wildlife susceptibility to infectious diseases at global scales	10.1073/pnas.2122851119
Canali M, Aragrande M, Angheben A, Capelli G, Drigo M, Gobbi F, Tamarozzi F, Cassini R.	Epidemiologic-economic models and the One Health paradigm: echinococcosis and leishmaniasis, case studies in Veneto region, Northeastern Italy	10.1016/j.onehlt.2019.100115
Neo JPS, Tan BH.	The use of animals as a surveillance tool for monitoring environmental health hazards, human health hazards and bioterrorism	10.1016/j.vetmic.2017.02.007
Alafiatayo R, Galipo E, Ekiri AB, Dineva M, Endacott I, Tesfaye T, Gellebo G, Awol F, Mijten E, Varga G, Cook AJC.	Training needs assessment of veterinary practitioners in Ethiopia	10.1007/s11250-022-03075-0
Sengupta ME, Lynggaard C, Mukaratirwa S, Vennervald BJ, Stensgaard AS.	Environmental DNA in human and veterinary parasitology - Current applications and future prospects for monitoring and control	10.1016/j.fawpar.2022.e00183
Sweet M, Burian A, Bulling M.	Corals as canaries in the coalmine: Towards the incorporation of marine ecosystems into the 'One Health' concept	10.1016/j.jip.2021.107538
Stojanovic Z, Gonçalves-Carvalho F, Marín A, Abad Capa J, Domínguez J, Latorre I, Lacoma A, Prat-Aymerich C.	Advances in diagnostic tools for respiratory tract infections: from tuberculosis to COVID-19 - changing paradigms?	10.1183/23120541.00113-2022
Petit P, Bosson-Rieutort D, Maugard C, Gondard E, Ozenfant D, Joubert N, François O, Bonneterre V.	The TRACTOR Project: TRACking and MoniToring Occupational Risks in Agriculture Using French Insurance Health Data (MSA)	10.1093/annweh/wxab083
Steele SG, Booy R, Manocha R, Mor SM, Toribio JLML.	Towards One Health clinical management of zoonoses: A parallel survey of Australian general medical practitioners and veterinarians	10.1111/zph.12799
Lawes-Wickwar S, Ghio D, Tang MY, Keyworth C, Stanescu S, Westbrook J, Jenkinson E, Kassianos AP, Scanlan D, Garnett N, Laidlaw L, Howlett N, Carr N, Stanulewicz N, Guest E, Watson D, Sutherland L, Byrne-Davis L, Chater A, Hart J, Armitage CJ, Shorter GW, Swanson V, Epton T.	A Rapid Systematic Review of Public Responses to Health Messages Encouraging Vaccination against Infectious Diseases in a Pandemic or Epidemic	10.3390/vaccines9020072
Rodríguez-Aguilar BA, Martínez-Rivera LM, Muñiz-Valencia R, Mercado-Silva N, Iñiguez-Dávalos LI, Peregrina-Lucano AA.	Occurrence, spatio-temporal distribution, and human health risk assessment of pesticides in fish along the Ayuquila-Armería River, Mexico	10.1080/03601234.2022.2153539
Rweyemamu M, Kambarage D, Karimuribo E, Wambura P, Matee M, Kayembe JM, Mweene A, Neves L, Masumu J, Kasanga C, Hang'ombe B, Kayunze K, Misinzo G, Simuunza M, Paweska JT.	Development of a One Health National Capacity in Africa : the Southern African Centre for Infectious Disease Surveillance (SACIDS) One Health Virtual Centre Model	10.1007/82_2012_244
Rush ER, Dale E, Aguirre AA.	Illegal Wildlife Trade and Emerging Infectious Diseases: Pervasive Impacts to Species, Ecosystems and Human Health	10.3390/ani11061821
Liz Paola NZ, Torgerson PR, Hartnack S.	Alternative Paradigms in Animal Health Decisions: A Framework for Treating Animals Not Only as Commodities	10.3390/ani12141845
Tiwari A, Adhikari S, Kaya D, Islam MA, Malla B, Sherchan SP, Al-Mustapha AI, Kumar M, Aggarwal S, Bhattacharya P, Bibby K, Halden RU, Bivins A, Haramoto E, Oikarinen S, Heikinheimo A, Pitkänen T.	Monkeypox outbreak: Wastewater and environmental surveillance perspective	10.1016/j.scitotenv.2022.159166
Alhaji NB, Odetokun IA, Lawan MK, Adeiza AM, Nafarnda WD, Salihu MJ.	Risk assessment and preventive health behaviours toward COVID-19 amongst bushmeat handlers in Nigerian wildlife markets: Drivers and One Health challenge	10.1016/j.actatropica.2022.106621
Hobby J, Crowley J, Barnes K, Mitchell L, Parkinson J, Ball L.	Effectiveness of interventions to improve health behaviours of health professionals: a systematic review	10.1136/bmjopen-2021-058955
Rajaee M, Obiri S, Green A, Long R, Cobbina SJ, Nartey V, Buck D, Antwi E, Basu N.	Integrated Assessment of Artisanal and Small-Scale Gold Mining in Ghana-Part 2: Natural Sciences Review	10.3390/ijerph120808971
Timmis K, Ramos JL.	The soil crisis: the need to treat as a global health problem and the pivotal role of microbes in prophylaxis and therapy	10.1111/1751-7915.13771
Rajan SR, Letourneau DK.	What risk assessments of genetically modified organisms can learn from institutional analyses of public health risks	10.1155/2012/203093
Fine L, Barnes C, Niedbalski A, Deem SL.	Staff perceptions of COVID-19 impacts on wildlife conservation at a zoological institution	10.1002/zoo.21669
Brooks BW, Lazorchak JM, Howard MD, Johnson MV, Morton SL, Perkins DA, Reavie ED, Scott GI, Smith SA, Steevens JA.	Are harmful algal blooms becoming the greatest inland water quality threat to public health and aquatic ecosystems?	10.1002/etc.3220
Andersen ZJ, Hoffmann B, Morawska L, Adams M, Furman E, Yorgancioglu A, Greenbaum D, Neira M, Brunekreef B, Forastiere F, Rice MB, Wakenhut F, Coleen E, Boogaard H, Gehring U, Melén E, Ward B, De Matteis S.	Air pollution and COVID-19: clearing the air and charting a post-pandemic course: a joint workshop report of ERS, ISEE, HEI and WHO	10.1183/13993003.01063-2021
Zeng L, Chen Y.	Intergenerational differences and influential factors of basic public health service utilization for floating population	10.11817/j.issn.1672-7347.2021.200635
Ihekweazu C, Michael CA, Nguku PM, Waziri NE, Habib AG, Muturi M, Olufemi A, Dzikwi-Emennaa AA, Balogun MS, Visa TI, Dalhat MM, Atama NC, Umeokonkwo CD, Mshelbwala GM, Vakuru CT, Kabir J, Okolocha EC, Umoh JU, Olugasa B, Babalobi O, Lombin L, Cadmus S; Nigeria Zoonotic Diseases Prioritization Group.	Prioritization of zoonotic diseases of public health significance in Nigeria using the one-health approach	10.1016/j.onehlt.2021.100257
Wang Y, Lei Y, Liu X, Song L, Hamid N, Zhang R.	Sulfonamide and tetracycline in landfill leachates from seven municipal solid waste (MSW) landfills: Seasonal variation and risk assessment	10.1016/j.scitotenv.2022.153936
Naser HA.	Assessment and management of heavy metal pollution in the marine environment of the Arabian Gulf: a review	10.1016/j.marpolbul.2013.04.030
Marco-Fuertes A, Marin C, Lorenzo-Rebenaque L, Vega S, Montoro-Dasi L.	Antimicrobial Resistance in Companion Animals: A New Challenge for the One Health Approach in the European Union	10.3390/vetsci9050208
Tajudeen YA, Oladunjoye IO, Mustapha MO, Mustapha ST, Ajide-Bamigboye NT.	Tackling the global health threat of arboviruses: An appraisal of the three holistic approaches to health	10.34172/hpp.2021.48
Proctor C, Garner E, Hamilton KA, Ashbolt NJ, Caverly LJ, Falkinham JO 3rd, Haas CN, Prevost M, Prevots DR, Pruden A, Raskin L, Stout J, Haig SJ.	Tenets of a holistic approach to drinking water-associated pathogen research, management, and communication	10.1016/j.watres.2021.117997
Babo Martins S, Rushton J, Stärk KD.	Economic Assessment of Zoonoses Surveillance in a 'One Health' Context: A Conceptual Framework	10.1111/zph.12239
de Moura RR, Chiba de Castro WA, Farinhas JH, Pettan-Brewer C, Kmetiuk LB, Dos Santos AP, Biondo AW.	One Health Index (OHI) applied to Curitiba, the ninth-largest metropolitan area of Brazil, with concomitant assessment of animal, environmental, and human health indicators	10.1016/j.onehlt.2022.100373
Wendt A, Kreienbrock L, Campe A.	Zoonotic disease surveillance--inventory of systems integrating human and animal disease information	10.1111/zph.12120
Constant NL, Swanepoel LH, Williams ST, Soarimalala V, Goodman SM, Massawe AT, Mulungu LS, Makundi RH, Mdangi ME, Taylor PJ, Belmain SR.	Comparative assessment on rodent impacts and cultural perceptions of ecologically based rodent management in 3 Afro-Malagasy farming regions	10.1111/1749-4877.12447
Chatterjee P, Kakkar M, Chaturvedi S.	Integrating one health in national health policies of developing countries: India's lost opportunities	10.1186/s40249-016-0181-2
Laar AK, Adler AJ, Kotoh AM, Legido-Quigley H, Lange IL, Perel P, Lamptey P.	Health system challenges to hypertension and related non-communicable diseases prevention and treatment: perspectives from Ghanaian stakeholders	10.1186/s12913-019-4571-6
Herawati MH, Idaiani S, Maryati, Fitriana, Lucitawati, Veruswati M, Hoekstra K, Asyary A.	Health information system concept in health services in the national health insurance (JKN) era in Indonesia: An environment and one health approach	10.3389/fpubh.2022.952415
Machalaba CC, Elwood SE, Forcella S, Smith KM, Hamilton K, Jebara KB, Swayne DE, Webby RJ, Mumford E, Mazet JA, Gaidet N, Daszak P, Karesh WB.	Global avian influenza surveillance in wild birds: a strategy to capture viral diversity	10.3201/eid2104.141415
Egeru A, Dejene SW, Siya A.	Short report on implications of Covid-19 and emerging zoonotic infectious diseases for pastoralists and Africa	10.1186/s13570-020-00173-2
Mor SM, Norris JM, Bosward KL, Toribio JLML, Ward MP, Gongora J, Vost M, Higgins PC, McGreevy PD, White PJ, Zaki S.	One health in our backyard: Design and evaluation of an experiential learning experience for veterinary medical students	10.1016/j.onehlt.2018.05.001
Asaduzzaman M, Rodland EK, Mekonnen Z, Gradmann C, Winkler AS.	Understanding transmission pathways and integrated digital surveillance potential of antimicrobial resistance in Ethiopia in a One Health approach: a mixed-method study protocol	10.1136/bmjopen-2021-051022
Coman A, Cherecheş RM, Ungureanu MI, Marton-Vasarhelyi EO, Valentine MA, Sabo-Attwood T, Gray GC.	An assessment of the occupational and environmental health needs in seven Southeastern European and West-Central Asian countries	10.1016/j.jegh.2015.04.004
Mwololo D, Nthiwa D, Kitala P, Abuom T, Wainaina M, Kairu-Wanyoike S, Lindahl JF, Ontiri E, Bukachi S, Njeru I, Karanja J, Sang R, Grace D, Bett B.	Sero-epidemiological survey of Coxiella burnetii in livestock and humans in Tana River and Garissa counties in Kenya	10.1371/journal.pntd.0010214
Liu Z, Huang Q, Chen L, Li J, Jia H.	Is the impact of atmospheric microplastics on human health underestimated? Uncertainty in risk assessment: A case study of urban atmosphere in Xi'an, Northwest China	10.1016/j.scitotenv.2022.158167
Silva MR, Duch AAS, Lage RTPA, de Faria LS, Menezes LDM, Ribeiro JB, de Souza GN, Filho PMS, Preis IS, Sales ÉB, de Souza PG, Araújo FR, Guimarães RJPSE, Mendes T, Pettan-Brewer C, Fonseca-Júnior AA.	Recovery of Brucella in raw milk Minas artisanal cheese approved for consumption by official inspection agency in Brazil: assessment of prevalence and risk factors through One Health integrated approaches	10.1093/trstmh/trac083
Yasobant S, Bruchhausen W, Saxena D, Memon FZ, Falkenberg T.	Health System Contact and Awareness of Zoonotic Diseases: Can it Serve as One Health Entry Point in the Urban Community of Ahmedabad, India?
Glynn MK, Brink N.	Perspectives on One Health: a survey of national Delegates to the World Organisation for Animal Health, 2012	10.20506/rst.33.2.2296
Nicolopoulou-Stamati P, Maipas S, Kotampasi C, Stamatis P, Hens L.	Chemical Pesticides and Human Health: The Urgent Need for a New Concept in Agriculture	10.3389/fpubh.2016.00148
Hoteit M, Yaghi J, El Khoury A, Daou R, Hindieh P, Assaf JC, Al Dawi J, El Khoury J, Al Jawaldeh A.	Prevalence and Antibiotic Resistance of Staphylococcus aureus and Escherichia coli Isolated from Bovine Raw Milk in Lebanon: A study on Antibiotic Usage, Antibiotic Residues, and Assessment of Human Health Risk Using the One Health Approach	10.3390/antibiotics11121815
Philavong C, Pruvot M, Reinharz D, Mayxay M, Khammavong K, Milavong P, Rattanavong S, Horwood PF, Dussart P, Douangngeun B, Theppangna W, Fine AE, Robinson MT, Newton PN.	Perception of health risks in Lao market vendors	10.1111/zph.12759
Abutarbush SM, Hamdallah A, Hawawsheh M, Alsawalha L, Elizz NA, Dodeen R.	Implementation of One Health approach in Jordan: Review and mapping of ministerial mechanisms of zoonotic disease reporting and control, and inter-sectoral collaboration	10.1016/j.onehlt.2022.100406
Coffin JL, Monje F, Asiimwe-Karimu G, Amuguni HJ, Odoch T.	A One Health, participatory epidemiology assessment of anthrax (Bacillus anthracis) management in Western Uganda	10.1016/j.socscimed.2014.07.037
Axtell RC, Arends JJ.	Ecology and management of arthropod pests of poultry	10.1146/annurev.en.35.010190.000533
Schurer JM, Rafferty E, Schwandt M, Zeng W, Farag M, Jenkins EJ.	Toxoplasmosis and Toxocariasis: An Assessment of Human Immunodeficiency Virus Comorbidity and Health-Care Costs in Canada	10.4269/ajtmh.15-0729
Van Everdingen C, Bob Peerenboom P, Van Der Velden K, Delespaul PAEG.	A Comprehensive Assessment to Enable Recovery of the Homeless: The HOP-TR Study	10.3389/fpubh.2021.661517
Docherty L, Foley PL.	Survey of One Health programs in U.S. medical schools and development of a novel one health elective for medical students	10.1016/j.onehlt.2021.100231
Wang L, Xia E, Li H, Wang W.	A Bibliometric Analysis of Crowdsourcing in the Field of Public Health	10.3390/ijerph16203825
Al Qahtani S, Al Wuhayb F, Manaa H, Younis A, Sehar S.	Environmental impact assessment of plastic waste during the outbreak of COVID-19 and integrated strategies for its control and mitigation	10.1515/reveh-2021-0098
Maqsood T, Shahzad K, Naz S, Simsek S, Afzal MS, Ali S, Ahmed H, Cao J.	A Cross-Sectional Study on the Association Between Risk Factors of Toxoplasmosis and One Health Knowledge in Pakistan	10.3389/fvets.2021.751130
Roopnarine R, Boeren E, Regan JA.	The Missing Professional Perspective: Medical, Veterinary, and Dual Degree Public Health Student Perceptions of One Health	10.3389/fpubh.2021.704791
Barnes AN, Davaasuren A, Baasandagva U, Gray GC.	A systematic review of zoonotic enteric parasitic diseases among nomadic and pastoral people	10.1371/journal.pone.0188809
Wang X, Lin Z, Lu J.	[One Health strategy to prevent and control antibiotic resistance]	10.13345/j.cjb.180249
Pfadenhauer LM, Gerhardus A, Mozygemba K, Lysdahl KB, Booth A, Hofmann B, Wahlster P, Polus S, Burns J, Brereton L, Rehfuess E.	Making sense of complexity in context and implementation: the Context and Implementation of Complex Interventions (CICI) framework	10.1186/s13012-017-0552-5
Wu RS, Chan AK, Richardson BJ, Au DW, Fang JK, Lam PK, Giesy JP.	Measuring and monitoring persistent organic pollutants in the context of risk assessment	10.1016/j.marpolbul.2008.03.012
Cheng R, Mantovani A, Frazzoli C.	Analysis of Food Safety and Security Challenges in Emerging African Food Producing Areas through a One Health Lens: The Dairy Chains in Mali	10.4315/0362-028X.JFP-15-561
Pappaioanou M, Gramer M.	Lessons from pandemic H1N1 2009 to improve prevention, detection, and response to influenza pandemics from a One Health perspective	10.1093/ilar.51.3.268
Gourmelon M, Boukerb AM, Nabi N, Banerji S, Joensen KG, Serghine J, Cormier A, Megraud F, Lehours P, Alter T, Ingle DJ, Kirk MD, Nielsen EM.	Genomic Diversity of Campylobacter lari Group Isolates from Europe and Australia in a One Health Context	10.1128/aem.01368-22
Shaw JA, Donia J.	The Sociotechnical Ethics of Digital Health: A Critique and Extension of Approaches From Bioethics	10.3389/fdgth.2021.725088
Mansingh A, Choudhary HR, Shandilya J, Bhattacharya D, Kshatri JS, Parai D, Pattanaik M, Padhi AK, Jain HK, Mohanty P, Kanungo S, Pati S.	A qualitative exploratory study using One Health approach for developing an intervention package for elimination of human anthrax in an endemic district of Odisha, India	10.4103/ijmr.IJMR_646_21
Ogden NH, Wilson JRU, Richardson DM, Hui C, Davies SJ, Kumschick S, Le Roux JJ, Measey J, Saul WC, Pulliam JRC.	Emerging infectious diseases and biological invasions: a call for a One Health collaboration in science and management	10.1098/rsos.181577
Khan I, Zhao M.	Water resource management and public preferences for water ecosystem services: A choice experiment approach for inland river basin management	10.1016/j.scitotenv.2018.07.339
Wegi FG, Amenu K, Chalchisa A, Mamo G.	Brucellosis in Camels and Humans: Seroprevalence and Associated Risk Factors in Amibara District of Afar Region, Ethiopia	10.1155/2021/5482725
McKirnan DJ, Du Bois SN, Alvy LM, Jones K.	Health care access and health behaviors among men who have sex with men: the cost of health disparities	10.1177/1090198111436340
Schulze-Geisthövel SV, Tappe EV, Schmithausen RM, Lepkojis J, Röttgen K, Petersen B.	Survey on the risk awareness of german pig and cattle farmers in relation to dealing with MRSA and antibiotics	10.3402/iee.v6.29817
Cox-Witton K, Baker ML, Edson D, Peel AJ, Welbergen JA, Field H.	Risk of SARS-CoV-2 transmission from humans to bats - An Australian assessment	10.1016/j.onehlt.2021.100247
Adeapena W, Afari-Asiedu S, Najjemba R, Griensven JV, Delamou A, Ohene Buabeng K, Poku Asante K.	Antibiotic Use in a Municipal Veterinary Clinic in Ghana	10.3390/tropicalmed6030138
Soga M, Cox DT, Yamaura Y, Gaston KJ, Kurisu K, Hanaki K.	Health Benefits of Urban Allotment Gardening: Improved Physical and Psychological Well-Being and Social Integration	10.3390/ijerph14010071
AlGurg R, Abu Mahfouz N, Otaki F, Alameddine M.	Toward the upscaling of school nutrition programs in Dubai: An exploratory study	10.3389/fpubh.2022.1038726
Dias D, Costa S, Fonseca C, Baraúna R, Caetano T, Mendo S.	Pathogenicity of Shiga toxin-producing Escherichia coli (STEC) from wildlife: Should we care?	10.1016/j.scitotenv.2021.152324
Krause S, Baranov V, Nel HA, Drummond JD, Kukkola A, Hoellein T, Sambrook Smith GH, Lewandowski J, Bonet B, Packman AI, Sadler J, Inshyna V, Allen S, Allen D, Simon L, Mermillod-Blondin F, Lynch I.	Gathering at the top? Environmental controls of microplastic uptake and biomagnification in freshwater food webs	10.1016/j.envpol.2020.115750
Padda H, Niedbalski A, Tate E, Deem SL.	Member Perceptions of the One Health Initiative at a Zoological Institution	10.3389/fvets.2018.00022
Haenni M, Dagot C, Chesneau O, Bibbal D, Labanowski J, Vialette M, Bouchard D, Martin-Laurent F, Calsat L, Nazaret S, Petit F, Pourcher AM, Togola A, Bachelot M, Topp E, Hocquet D.	Environmental contamination in a high-income country (France) by antibiotics, antibiotic-resistant bacteria, and antibiotic resistance genes: Status and possible causes	10.1016/j.envint.2021.107047
Rahaman MR, Marshall H, Milazzo A, Crabb D, Bi P.	Q fever prevention and vaccination: Australian livestock farmers' knowledge and attitudes to inform a One Health approach	10.1016/j.onehlt.2021.100232
Ayandipo O, Wone I, Kenu E, Fasehun LK, Ayandipo O, Gaye F, Ojo A, Ayoola Y, Omogi J, Lakew D, Thiam S.	Cancer ecosystem assessment in West Africa: health systems gaps to prevent and control cancers in three countries: Ghana, Nigeria and Senegal	10.11604/pamj.2020.35.90.18516
Dehgany-Asl S, Allymehr M, Talebi A, Yosefi O, Allahyari E.	Monitoring of aquatic birds and surveillance of avian influenza and Newcastle disease of waterfowls at the National Park of Urmia Lake	10.1002/vms3.867
Cociancic P, Torrusio SE, Zonta ML, Navone GT.	Risk factors for intestinal parasitoses among children and youth of Buenos Aires, Argentina	10.1016/j.onehlt.2019.100116
Cringoli G, Pepe P, Bosco A, Maurelli MP, Baldi L, Ciaramella P, Musella V, Buonanno ML, Capuano F, Corrado F, Ianniello D, Alves LC, Sarnelli P, Rinaldi L.	An integrated approach to control Cystic Echinococcosis in southern Italy	10.1016/j.vetpar.2021.109347
Tambo E, Tang S, Ai L, Zhou XN.	The value of China-Africa health development initiatives in strengthening "One Health" strategy	10.1016/S2414-6447(19)30062-4
Perry BD, Grace D, Sones K.	Current drivers and future directions of global livestock disease dynamics	10.1073/pnas.1012953108
Aenishaenslin C, Häsler B, Ravel A, Parmley EJ, Mediouni S, Bennani H, Stärk KDC, Buckeridge DL.	Evaluating the Integration of One Health in Surveillance Systems for Antimicrobial Use and Resistance: A Conceptual Framework	10.3389/fvets.2021.611931
Rabaa MA, Tue NT, Phuc TM, Carrique-Mas J, Saylors K, Cotten M, Bryant JE, Nghia HD, Cuong NV, Pham HA, Berto A, Phat VV, Dung TT, Bao LH, Hoa NT, Wertheim H, Nadjm B, Monagin C, van Doorn HR, Rahman M, Tra MP, Campbell JI, Boni MF, Tam PT, van der Hoek L, Simmonds P, Rambaut A, Toan TK, Van Vinh Chau N, Hien TT, Wolfe N, Farrar JJ, Thwaites G, Kellam P, Woolhouse ME, Baker S.	The Vietnam Initiative on Zoonotic Infections (VIZIONS): A Strategic Approach to Studying Emerging Zoonotic Infectious Diseases	10.1007/s10393-015-1061-0
Babo Martins S, Rushton J, Stärk KD.	Economics of zoonoses surveillance in a 'One Health' context: an assessment of Campylobacter surveillance in Switzerland	10.1017/S0950268816003320
Brooks BW.	Urbanization, environment and pharmaceuticals: advancing comparative physiology, pharmacology and toxicology	10.1093/conphys/cox079
Burger J, Gochfeld M, Kosson DS, Brown KG, Salisbury J, Greenberg M, Jeitner C.	Combining ecological, eco-cultural, and environmental justice parameters to create Eco-EJ indicators to monitor cultural and environmental justices for diverse communities around contaminated sites	10.1007/s10661-021-09535-8
Li LM.	[Prospects of public health at COVID-19 post-pandemic stage]	10.3760/cma.j.cn112338-20210415-00321
Mashkour N, Jones K, Kophamel S, Hipolito T, Ahasan S, Walker G, Jakob-Hoff R, Whittaker M, Hamann M, Bell I, Elliman J, Owens L, Saladin C, Crespo-Picazo JL, Gardner B, Loganathan AL, Bowater R, Young E, Robinson D, Baverstock W, Blyde D, March D, Eghbali M, Mohammadi M, Freggi D, Giliam J, Hale M, Nicolle N, Spiby K, Wrobel D, Parga M, Mobaraki A, Rajakaruna R, Hyland KP, Read M, Ariel E.	Disease risk analysis in sea turtles: A baseline study to inform conservation efforts	10.1371/journal.pone.0230760
Peiris M, Yen HL.	Animal and human influenzas	10.20506/rst.33.2.2289
Marchant F, Sánchez MP, Duprat XG, Mena A, Sjöberg-Herrera M, Cabal S, Figueroa DP.	Needs for a Curricular Change in Primary and Secondary Education From the One Health Perspective: A Pilot Study on Pneumonia in Schools	10.3389/fpubh.2021.654410
Patz JA, Daszak P, Tabor GM, Aguirre AA, Pearl M, Epstein J, Wolfe ND, Kilpatrick AM, Foufopoulos J, Molyneux D, Bradley DJ; Working Group on Land Use Change and Disease Emergence.	Unhealthy landscapes: Policy recommendations on land use change and infectious disease emergence	10.1289/ehp.6877
Thomas CS, Nelson NP, Jahn GC, Niu T, Hartley DM.	Use of media and public-domain Internet sources for detection and assessment of plant health threats	10.3402/ehtj.v4i0.7157
Ma X, Zhu X, Xie Q, Jin J, Zhou Y, Luo Y, Liu Y, Tian J, Zhao Y.	Monitoring nature's calendar from space: Emerging topics in land surface phenology and associated opportunities for science applications	10.1111/gcb.16436
Bikom PM, Nwankwo IO, Nwanta JA.	Prevalence and Retrospective Insight on Tuberculosis in Human Patients in Cross River State, Nigeria; One Health Approach to its Control	10.1007/s00284-022-03046-6
Urase T, Goto S, Sato M.	Monitoring Carbapenem-Resistant Enterobacterales in the Environment to Assess the Spread in the Community	10.3390/antibiotics11070917
Kainga H, Phonera MC, Chatanga E, Kallu SA, Mpundu P, Samutela M, Chambaro HM, Kajihara M, Shempela DM, Sikalima J, Muleya W, Shawa M, Chulu J, Njunga G, Simuunza M, Takada A, Sawa H, Simulundu E, Saasa N.	Seroprevalence and Associated Risk Factors of Rift Valley Fever in Livestock from Three Ecological Zones of Malawi	10.3390/pathogens11111349
Babo SAY, Fokou G, Yapi RB, Mathew C, Dayoro AK, Kazwala RR, Bonfoh B.	Gendered asymmetry of access to knowledge for brucellosis control among pastoral communities in north-west Côte d'Ivoire	10.1186/s13570-022-00241-9
Cediel Becerra NM, Olaya Medellin AM, Tomassone L, Chiesa F, De Meneghi D.	A Survey on One Health Approach in Colombia and Some Latin American Countries: From a Fragmented Health Organization to an Integrated Health Response to Global Challenges	10.3389/fpubh.2021.649240
Ortiz-Alvarez C, Alfaro-Cordova E, Bielli A, Mangel JC, Alfaro-Shigueto J.	Solid waste assessment in a coastal fishing community in Peru	10.1016/j.marpolbul.2022.113632
Scherer LD, McPhetres J, Pennycook G, Kempe A, Allen LA, Knoepke CE, Tate CE, Matlock DD.	Who is susceptible to online health misinformation? A test of four psychosocial hypotheses	10.1037/hea0000978
Yeh KB, Tabynov K, Parekh FK, Maltseva E, Skiba Y, Shapiyeva Z, Sansyzbai A, Frey S, Essbauer S, Hewson R, Richards AL, Hay J.	Building Scientific Capability and Reducing Biological Threats: The Effect of Three Cooperative Bio-Research Programs in Kazakhstan	10.3389/fpubh.2021.683192
Bhusal UP, Sapkota VP.	Predictors of health insurance enrolment and wealth-related inequality in Nepal: evidence from Multiple Indicator Cluster Survey (MICS) 2019	10.1136/bmjopen-2021-050922
Wheeler BW, Lovell R, Higgins SL, White MP, Alcock I, Osborne NJ, Husk K, Sabel CE, Depledge MH.	Beyond greenspace: an ecological study of population general health and indicators of natural environment type and quality	10.1186/s12942-015-0009-5
Woldehanna S, Zimicki S.	An expanded One Health model: integrating social science and One Health to inform study of the human-animal interface	10.1016/j.socscimed.2014.10.059
Hales S, Weinstein P, Woodward A.	Public health impacts of global climate change	10.1515/reveh.1997.12.3.191
Destoumieux-Garzón D, Bonnet P, Teplitsky C, Criscuolo F, Henry PY, Mazurais D, Prunet P, Salvat G, Usseglio-Polatera P, Verrier E, Friggens NC.	Animal board invited review: OneARK: Strengthening the links between animal production science and animal ecology	10.1016/j.animal.2020.100053
Rüegg SR, McMahon BJ, Häsler B, Esposito R, Nielsen LR, Ifejika Speranza C, Ehlinger T, Peyre M, Aragrande M, Zinsstag J, Davies P, Mihalca AD, Buttigieg SC, Rushton J, Carmo LP, De Meneghi D, Canali M, Filippitzi ME, Goutard FL, Ilieski V, Milićević D, O'Shea H, Radeski M, Kock R, Staines A, Lindberg A.	A Blueprint to Evaluate One Health	10.3389/fpubh.2017.00020
Selvaraj P, Krishnamoorthy A, Vivekanandhan S, Manoharan H.	COVID-19: A crisis or fortune? Examining the relationship between nature relatedness and mental wellbeing during the pandemic	10.1016/j.heliyon.2022.e09327
Hansford KM, Phipps LP, Cull B, Pietzsch ME, Medlock JM.	Rhipicephalus sanguineus importation into the UK: surveillance, risk, public health awareness and One Health response	10.1136/vr.104061
Luo L, Qiao D, Wang L, Qiu L, Liu Y, Fu X.	Farmers' cognition of the COVID-19 outbreak, risk perception and willingness of green production	10.1016/j.jclepro.2022.135068
Tull A, Valdmann H, Tammeleht E, Kaasiku T, Rannap R, Saarma U.	High overlap of zoonotic helminths between wild mammalian predators and rural dogs - an emerging One Health concern?	10.1017/S0031182022001032
Magalhães KM, Barros KVS, Lima MCS, Rocha-Barreira CA, Rosa Filho JS, Soares MO.	Oil spill + COVID-19: A disastrous year for Brazilian seagrass conservation	10.1016/j.scitotenv.2020.142872
Dias D, Caetano T, Torres RT, Fonseca C, Mendo S.	Shiga toxin-producing Escherichia coli in wild ungulates	10.1016/j.scitotenv.2018.09.162
Alcoba G, Ochoa C, Babo Martins S, Ruiz de Castañeda R, Bolon I, Wanda F, Comte E, Subedi M, Shah B, Ghimire A, Gignoux E, Luquero F, Nkwescheu AS, Sharma SK, Chappuis F, Ray N.	Novel transdisciplinary methodology for cross-sectional analysis of snakebite epidemiology at national scale	10.1371/journal.pntd.0009023
Thurin NH, Pajouheshnia R, Roberto G, Dodd C, Hyeraci G, Bartolini C, Paoletti O, Nordeng H, Wallach-Kildemoes H, Ehrenstein V, Dudukina E, MacDonald T, De Paoli G, Loane M, Damase-Michel C, Beau AB, Droz-Perroteau C, Lassalle R, Bergman J, Swart K, Schink T, Cavero-Carbonell C, Barrachina-Bonet L, Gomez-Lumbreras A, Giner-Soriano M, Aragón M, Neville AJ, Puccini A, Pierini A, Ientile V, Trifirò …	From Inception to ConcePTION: Genesis of a Network to Support Better Monitoring and Communication of Medication Safety During Pregnancy and Breastfeeding	10.1002/cpt.2476
Muñoz-García CI, Berriatua E, Martínez-Carrasco C.	What do we know about parasites of wildlife in high biodiversity areas with anthropogenic disturbance? The special case of Mexico	10.1017/S1466252318000087
Günther T, Kramer-Schadt S, Fuhrmann M, Belik V.	Environmental factors associated with the prevalence of ESBL/AmpC-producing Escherichia coli in wild boar (Sus scrofa)	10.3389/fvets.2022.980554
Winer JN, Nakagawa K, Conrad PA, Brown L, Wilkes M.	Evaluation of medical and veterinary students' attitudes toward a one health interprofessional curricular exercise	10.3109/13561820.2014.940039
Korytár Ľ, Ondrejková A, Drážovská M, Zemanová S, Prokeš M.	Serological survey of lyssaviruses in synanthropic bats and human exposure to bats in Slovakia	10.26444/aaem/146208
Haworth-Brockman M, Saxinger LM, Miazga-Rodriguez M, Wierzbowski A, Otto SJG.	One Health Evaluation of Antimicrobial Use and Resistance Surveillance: A Novel Tool for Evaluating Integrated, One Health Antimicrobial Resistance and Antimicrobial Use Surveillance Programs	10.3389/fpubh.2021.693703
Drane K, Huerlimann R, Power M, Whelan A, Ariel E, Sheehan M, Kinobe R.	Testudines as Sentinels for Monitoring the Dissemination of Antibiotic Resistance in Marine Environments: An Integrative Review	10.3390/antibiotics10070775
Rocha ADL, Ferrari RG, Pereira WE, de Lima LA, Givisiez PEN, Moreno-Switt AI, Toro M, Delgado-Suárez EJ, Meng J, de Oliveira CJB.	Revisiting the Biological Behavior of Salmonella enterica in Hydric Resources: A Meta-Analysis Study Addressing the Critical Role of Environmental Water on Food Safety and Public Health	10.3389/fmicb.2022.802625
Bronsvoort BM, Kelly RF, Freeman E, Callaby R, Bagninbom JM, Ndip L, Handel IG, Tanya VN, Morgan KL, Ngwa VN, Rossi G, Nfon CK, Mazeri S.	A Cross-Sectional, Population-Based, Seroepidemiological Study of Rift Valley Fever in Cameroonian Cattle Populations	10.3389/fvets.2022.897481
Hsu YC, Chen YL, Wei HN, Yang YW, Chen YH.	Risk and Outbreak Communication: Lessons from Taiwan's Experiences in the Post-SARS Era	10.1089/hs.2016.0111
Zucca P, Rossmann MC, Dodic M, Ramma Y, Matsushima T, Seet S, Holtze S, Bremini A, Fischinger I, Morosetti G, Sitzia M, Furlani R, Greco O, Meddi G, Zambotto P, Meo F, Pulcini S, Palei M, Zamaro G.	What Do Adolescents Know About One-Health and Zoonotic Risks? A School-Based Survey in Italy, Austria, Germany, Slovenia, Mauritius, and Japan	10.3389/fpubh.2021.658876
Dias D, Hipólito D, Figueiredo A, Fonseca C, Caetano T, Mendo S.	Unravelling the Diversity and Abundance of the Red Fox (Vulpes vulpes) Faecal Resistome and the Phenotypic Antibiotic Susceptibility of Indicator Bacteria	10.3390/ani12192572
James AE, McCall JR, Petersen KR, Wohrle RD, Oltean HN.	A survey of veterinarians' knowledge, attitudes and practices regarding an emerging disease: Coccidioidomycosis in Washington State	10.1111/zph.12651
Ilaria C, Iole V, Francesco T, Carlo P.	Environmental safety of nanotechnologies: The eco-design of manufactured nanomaterials for environmental remediation	10.1016/j.scitotenv.2022.161181
Alhaji NB, Aliyu MB, Ghali-Mohammed I, Odetokun IA.	Survey on antimicrobial usage in local dairy cows in North-central Nigeria: Drivers for misuse and public health threats	10.1371/journal.pone.0224949
Zinsstag J, Crump L, Winkler M.	Biological threats from a 'One Health' perspective	10.20506/rst.36.2.2684
Mueller N, Westerby M, Nieuwenhuijsen M.	Health impact assessments of shipping and port-sourced air pollution on a global scale: A scoping literature review	10.1016/j.envres.2022.114460
Davis MF, Rankin SC, Schurer JM, Cole S, Conti L, Rabinowitz P; COHERE Expert Review Group.	Checklist for One Health Epidemiological Reporting of Evidence (COHERE)	10.1016/j.onehlt.2017.07.001
Baek SS, Yun D, Pyo J, Kang D, Cho KH, Jeon J.	Analysis of micropollutants in a marine outfall using network analysis and decision tree	10.1016/j.scitotenv.2021.150938
Thompson CW, Phelps KL, Allard MW, Cook JA, Dunnum JL, Ferguson AW, Gelang M, Khan FAA, Paul DL, Reeder DM, Simmons NB, Vanhove MPM, Webala PW, Weksler M, Kilpatrick CW.	Preserve a Voucher Specimen! The Critical Need for Integrating Natural History Collections in Infectious Disease Studies	10.1128/mBio.02698-20
Yeo D, Hossain MI, Jung S, Wang Z, Seo Y, Woo S, Park S, Seo DJ, Rhee MS, Choi C.	Prevalence and phylogenetic analysis of human enteric emerging viruses in porcine stool samples in the Republic of Korea	10.3389/fvets.2022.913622
M Pry J, Jackson W, Rupasinghe R, Lishanthe G, Badurdeen Z, Abeysekara T, Chandrajith R, Smith W, Wickramasinghe S.	A pilot case-control study using a one health approach to evaluate behavioral, environmental, and occupational risk factors for chronic kidney disease of unknown etiology in Sri Lanka	10.1186/s42522-020-00034-3
Iyer MS, Lo CB, Scherzer DJ, MacDowell D, Gupta N, McManus E, Stewart C, Linakis SW, Stanley R.	The COVID-19 Elective for Pediatric Residents: Learning About Systems-Based Practice During a Pandemic	10.7759/cureus.13085
Marange R, Morar-Leather D, Fasina FO.	Survey of the knowledge, attitude and perceptions on bovine tuberculosis in Mnisi community, Mpumalanga, South Africa	10.4102/ojvr.v87i1.1808
Effelsberg N, Kobusch I, Linnemann S, Hofmann F, Schollenbruch H, Mellmann A, Boelhauve M, Köck R, Cuny C.	Prevalence and zoonotic transmission of colistin-resistant and carbapenemase-producing Enterobacterales on German pig farms	10.1016/j.onehlt.2021.100354
Molia S, Saillard J, Dellagi K, Cliquet F, Bart JM, Rotureau B, Giraudoux P, Jannin J, Debré P, Solano P.	Practices in research, surveillance and control of neglected tropical diseases by One Health approaches: A survey targeting scientists from French-speaking countries	10.1371/journal.pntd.0009246
Carter CN, Smith JL.	A proposal to leverage high-quality veterinary diagnostic laboratory large data streams for animal health, public health, and One Health	10.1177/10406387211003088
Mas-Coma S, Funatsu IR, Angles R, Buchon P, Mas-Bargues C, Artigas P, Valero MA, Bargues MD.	Domestic pig prioritized in one health action against fascioliasis in human endemic areas: Experimental assessment of transmission capacity and epidemiological evaluation of reservoir role	10.1016/j.onehlt.2021.100249
Gesesew HA, Koye DN, Fetene DM, Woldegiorgis M, Kinfu Y, Geleto AB, Melaku YA, Mohammed H, Alene KA, Awoke MA, Birhanu MM, Gebremedhin AT, Gelaw YA, Shifti DM, Muluneh MD, Tegegne TK, Abrha S, Aregay AF, Ayalew MB, Gebre AK, Gebremariam KT, Gebremedhin T, Gebremichael L, Leshargie CT, Kibret GD, Meazaw MW, Mekonnen AB, Tekle DY, Tesema AG, Tesfay FH, Tesfaye W, Wubishet BL, Dachew BA, Adane AA.	Risk factors for COVID-19 infection, disease severity and related deaths in Africa: a systematic review	10.1136/bmjopen-2020-044618
Izrael YA.	Background monitoring and its role in global estimation and forecast of the state of the biosphere	10.1007/BF00416694
Machalaba C, Smith KM, Awada L, Berry K, Berthe F, Bouley TA, Bruce M, Cortiñas Abrahantes J, El Turabi A, Feferholtz Y, Flynn L, Fournié G, Andre A, Grace D, Jonas O, Kimani T, Le Gall F, Miranda JJ, Peyre M, Pinto J, Ross N, Rüegg SR, Salerno RH, Seifman R, Zambrana-Torrelio C, Karesh WB.	One Health Economics to confront disease threats	10.1093/trstmh/trx039
Jeleff M, Lehner L, Giles-Vernick T, Dückers MLA, Napier AD, Jirovsky E, Kutalek R.	Vulnerability assessment tools for infectious threats and antimicrobial resistance: a scoping review protocol	10.1136/bmjopen-2019-031944
Bawa S, Afolabi M, Abdelrahim K, Abba G, Ningi A, Tafida SY, Tegegne SG, Warigon C, Nomhwange T, Umar SA, Aregay A, Fanti A, Ahmed B, Nsubuga P, Adamu U, Braka F, Wondimagegnehu A, Shuaib F.	Transboundary nomadic population movement: a potential for import-export of poliovirus	10.1186/s12889-018-6190-2
Trivellone V, Cao Y, Blackshear M, Kim CH, Stone C.	Landscape Composition Affects Elements of Metacommunity Structure for Culicidae Across South-Eastern Illinois	10.3389/fpubh.2022.872812
Alghoribi MF, Balkhy HH, Woodford N, Ellington MJ.	The role of whole genome sequencing in monitoring antimicrobial resistance: A biosafety and public health priority in the Arabian Peninsula	10.1016/j.jiph.2018.08.001
De Klerk JN, Quan M, Grewar JD.	Socio-economic impacts of working horses in urban and peri-urban areas of the Cape Flats, South Africa	10.4102/jsava.v91i0.2009
Johnson CH, Athersuch TJ, Collman GW, Dhungana S, Grant DF, Jones DP, Patel CJ, Vasiliou V.	Yale school of public health symposium on lifetime exposures and human health: the exposome; summary and future reflections	10.1186/s40246-017-0128-0
Kawonga M, Blaauw D, Fonn S.	Aligning vertical interventions to health systems: a case study of the HIV monitoring and evaluation system in South Africa	10.1186/1478-4505-10-2
Trevizani TH, Domit C, Vedolin MC, Angeli JLF, Figueira RCL.	Assessment of metal contamination in fish from estuaries of southern and southeastern Brazil	10.1007/s10661-019-7477-1
Muloi DM, Hassell JM, Wee BA, Ward MJ, Bettridge JM, Kivali V, Kiyong'a A, Ndinda C, Gitahi N, Ouko T, Imboma T, Akoko J, Murungi MK, Njoroge SM, Muinde P, Alumasa L, Kaitho T, Amanya F, Ogendo A, van Bunnik BAD, Kiiru J, Robinson TP, Kang'ethe EK, Kariuki S, Pedersen AB, Fèvre EM, Woolhouse MEJ.	Genomic epidemiology of Escherichia coli: antimicrobial resistance through a One Health lens in sympatric humans, livestock and peri-domestic wildlife in Nairobi, Kenya	10.1186/s12916-022-02677-7
An XL, Wang JY, Pu Q, Li H, Pan T, Li HQ, Pan FX, Su JQ.	High-throughput diagnosis of human pathogens and fecal contamination in marine recreational water	10.1016/j.envres.2020.109982
González Gordon L, Bessell PR, Nkongho EF, Ngwa VN, Tanya VN, Sander M, Ndip L, Morgan KL, Handel IG, Mazeri S, Bronsvoort BM, Kelly RF.	Seroepidemiology of Crimean-Congo Haemorrhagic Fever among cattle in Cameroon: Implications from a One Health perspective	10.1371/journal.pntd.0010217
Brinkley C, Kingsley JS, Mench J.	A Method for Guarding Animal Welfare and Public Health: Tracking the Rise of Backyard Poultry Ordinances	10.1007/s10900-017-0462-0
Yasobant S, Bruchhausen W, Saxena D, Falkenberg T.	Convergence model for effectual prevention and control of zoonotic diseases: a health system study on 'One Health' approach in Ahmedabad, India	10.1186/s12961-018-0398-6
Xu F, Zeng X, Hinenoya A, Lin J.	MCR-1 Confers Cross-Resistance to Bacitracin, a Widely Used In-Feed Antibiotic	10.1128/mSphere.00411-18
Yarimizu K, Fujiyoshi S, Kawai M, Norambuena-Subiabre L, Cascales EK, Rilling JI, Vilugrón J, Cameron H, Vergara K, Morón-López J, Acuña JJ, Gajardo G, Espinoza-González O, Guzmán L, Jorquera MA, Nagai S, Pizarro G, Riquelme C, Ueki S, Maruyama F.	Protocols for Monitoring Harmful Algal Blooms for Sustainable Aquaculture and Coastal Fisheries in Chile	10.3390/ijerph17207642
Conway KL, Jasuja RM, Hauser NE, Foley JE.	Benefits, companion animal zoonotic disease prevalence and public perceptions of pet ownership among people experiencing homelessness in northern California	10.1111/zph.12970
Purnat TD, Vacca P, Burzo S, Zecchin T, Wright A, Briand S, Nguyen T.	WHO Digital Intelligence Analysis for Tracking Narratives and Information Voids in the COVID-19 Infodemic	10.3233/SHTI210326
Ochoa C, Pittavino M, Babo Martins S, Alcoba G, Bolon I, Ruiz de Castañeda R, Joost S, Sharma SK, Chappuis F, Ray N.	Estimating and predicting snakebite risk in the Terai region of Nepal through a high-resolution geospatial and One Health approach	10.1038/s41598-021-03301-z
Vaverková MD, Paleologos EK, Adamcová D, Podlasek A, Pasternak G, Červenková J, Skutnik Z, Koda E, Winkler J.	Municipal solid waste landfill: Evidence of the effect of applied landfill management on vegetation composition	10.1177/0734242X221079304
Laing G, Aragrande M, Canali M, Savic S, De Meneghi D.	Control of Cattle Ticks and Tick-Borne Diseases by Acaricide in Southern Province of Zambia: A Retrospective Evaluation of Animal Health Measures According to Current One Health Concepts	10.3389/fpubh.2018.00045
Ngwili N, Johnson N, Wahome R, Githigia S, Roesel K, Thomas L.	A qualitative assessment of the context and enabling environment for the control of Taenia solium infections in endemic settings	10.1371/journal.pntd.0009470
Dias D, Fonseca C, Caetano T, Mendo S.	Oh, deer! How worried should we be about the diversity and abundance of the faecal resistome of red deer?	10.1016/j.scitotenv.2022.153831
Häsler B, Hiby E, Gilbert W, Obeyesekere N, Bennani H, Rushton J.	A one health framework for the evaluation of rabies control programmes: a case study from Colombo City, Sri Lanka	10.1371/journal.pntd.0003270
Rochelle-Newall E, Nguyen TM, Le TP, Sengtaheuanghoung O, Ribolzi O.	A short review of fecal indicator bacteria in tropical aquatic ecosystems: knowledge gaps and future directions	10.3389/fmicb.2015.00308
Alhaji NB, Isola TO.	Antimicrobial usage by pastoralists in food animals in North-central Nigeria: The associated socio-cultural drivers for antimicrobials misuse and public health implications	10.1016/j.onehlt.2018.11.001
Whatford L, van Winden S, Häsler B.	A systematic literature review on the economic impact of endemic disease in UK sheep and cattle using a One Health conceptualisation	10.1016/j.prevetmed.2022.105756
Nieto-Claudin A, Deem SL, Rodríguez C, Cano S, Moity N, Cabrera F, Esperón F.	Antimicrobial resistance in Galapagos tortoises as an indicator of the growing human footprint	10.1016/j.envpol.2021.117453
Ilboudo PG, Huang XX, Ngwira B, Mwanyungwe A, Mogasale V, Mengel MA, Cavailler P, Gessner BD, Le Gargasson JB.	Cost-of-illness of cholera to households and health facilities in rural Malawi	10.1371/journal.pone.0185041
Haithcoat T, Liu D, Young T, Shyu CR.	Investigating Health Context Using a Spatial Data Analytical Tool: Development of a Geospatial Big Data Ecosystem	10.2196/35073
Mader R, Damborg P, Amat JP, Bengtsson B, Bourély C, Broens EM, Busani L, Crespo-Robledo P, Filippitzi ME, Fitzgerald W, Kaspar H, Madero CM, Norström M, Nykäsenoja S, Pedersen K, Pokludova L, Urdahl AM, Vatopoulos A, Zafeiridis C, Madec JY; EU-JAMRAI.	Building the European Antimicrobial Resistance Surveillance network in veterinary medicine (EARS-Vet)	10.2807/1560-7917.ES.2021.26.4.2001359
Mejjad N, Cherif EK, Rodero A, Krawczyk DA, El Kharraz J, Moumen A, Laqbaqbi M, Fekri A.	Disposal Behavior of Used Masks during the COVID-19 Pandemic in the Moroccan Community: Potential Environmental Impact	10.3390/ijerph18084382
Johnson AC, Sumpter JP, Depledge MH.	The Weight-of-Evidence Approach and the Need for Greater International Acceptance of Its Use in Tackling Questions of Chemical Harm to the Environment	10.1002/etc.5184
Bisdorff B, Schauer B, Taylor N, Rodríguez-Prieto V, Comin A, Brouwer A, Dórea F, Drewe J, Hoinville L, Lindberg A, Martinez Avilés M, Martínez-López B, Peyre M, Pinto Ferreira J, Rushton J, VAN Schaik G, Stärk KD, Staubach C, Vicente-Rubiano M, Witteveen G, Pfeiffer D, Häsler B.	Active animal health surveillance in European Union Member States: gaps and opportunities	10.1017/S0950268816002697
Skarżyńska M, Zając M, Kamińska E, Bomba A, Żmudzki J, Jabłoński A, Wasyl D.	Salmonella and Antimicrobial Resistance in Wild Rodents-True or False Threat?	10.3390/pathogens9090771
Ding X, Pu Y, Tang M, Zhang T.	Pulmonary hazard identifications of Graphene family nanomaterials: Adverse outcome pathways framework based on toxicity mechanisms	10.1016/j.scitotenv.2022.159329
Mas-Coma S, Buchon P, Funatsu IR, Angles R, Mas-Bargues C, Artigas P, Valero MA, Bargues MD.	Donkey Fascioliasis Within a One Health Control Action: Transmission Capacity, Field Epidemiology, and Reservoir Role in a Human Hyperendemic Area	10.3389/fvets.2020.591384
Barnes AN, Mumma J, Cumming O.	Role, ownership and presence of domestic animals in peri-urban households of Kisumu, Kenya	10.1111/zph.12429
Moreira C, Gomes C, Vasconcelos V, Antunes A.	Risk assessment of cyanobacteria toxic metabolites on freshwater ecosystems applying molecular methods	10.1007/s11356-022-21814-6
Paige SB, Malavé C, Mbabazi E, Mayer J, Goldberg TL.	Uncovering zoonoses awareness in an emerging disease 'hotspot'	10.1016/j.socscimed.2014.07.058
Vogt NA, Hetman BM, Vogt AA, Pearl DL, Reid-Smith RJ, Parmley EJ, Kadykalo S, Janecko N, Bharat A, Mulvey MR, Ziebell K, Robertson J, Nash J, Allen V, Majury A, Ricker N, Bondo KJ, Allen SE, Jardine CM.	Rural Raccoons (Procyon lotor) Not Likely to Be a Major Driver of Antimicrobial Resistant Human Salmonella Cases in Southern Ontario, Canada: A One Health Epidemiological Assessment Using Whole-Genome Sequence Data	10.3389/fvets.2022.840416
Steffen K, Clarsen B, Gjelsvik H, Haugvad L, Koivisto-Mørk A, Bahr R, Berge HM.	Illness and injury among Norwegian Para athletes over five consecutive Paralympic Summer and Winter Games cycles: prevailing high illness burden on the road from 2012 to 2020	10.1136/bjsports-2021-104489
Marcotty T, Thys E, Conrad P, Godfroid J, Craig P, Zinsstag J, Meheus F, Boukary AR, Badé MA, Sahibi H, Filali H, Hendrickx S, Pissang C, Van Herp M, van der Roost D, Thys S, Hendrickx D, Claes M, Demeulenaere T, van Mierlo J, Dehoux JP, Boelaert M.	Intersectoral collaboration between the medical and veterinary professions in low-resource societies: The role of research and training institutions	10.1016/j.cimid.2012.10.009
Mtui-Malamsha N, Sallu R, Mahiti GR, Mohamed H, OleNeselle M, Rubegwa B, Swai ES, Makungu S, Otieno EG, Lupindu AM, Komba E, Mdegela R, Assenga JA, Bernard J, Marandu W, Warioba J, Makondo Z, Chang'a J, Mramba F, Nonga H, Killewo J, Kafeero F, Makonnen YJ, Rivas AL, Fasina FO.	Ecological and Epidemiological Findings Associated with Zoonotic Rabies Outbreaks and Control in Moshi, Tanzania, 2017-2018	10.3390/ijerph16162816
Holst C, Sukums F, Ngowi B, Diep LM, Kebede TA, Noll J, Winkler AS.	Digital Health Intervention to Increase Health Knowledge Related to Diseases of High Public Health Concern in Iringa, Tanzania: Protocol for a Mixed Methods Study	10.2196/25128
Sulaiman MH, Aizuddin AN, Hod R, Puteh SEW.	Acceptance towards social network information system for earlier detection of Influenza outbreak
Rizan C, Reed M, Bhutta MF.	Environmental impact of personal protective equipment distributed for use by health and social care services in England in the first six months of the COVID-19 pandemic	10.1177/01410768211001583
Rojas MVR, Alonso DP, Dropa M, Razzolini MTP, de Carvalho DP, Ribeiro KAN, Ribolla PEM, Sallum MAM.	Next-Generation High-Throughput Sequencing to Evaluate Bacterial Communities in Freshwater Ecosystem in Hydroelectric Reservoirs	10.3390/microorganisms10071398
Renault V, Fontaine S, Saegerman C.	Factors Determining the Implementation of Measures Aimed at Preventing Zoonotic Diseases in Veterinary Practices	10.3390/pathogens10040436
Giufrè M, Mazzolini E, Cerquetti M, Brusaferro S; CCM2015 One-Health ESBL-producing Escherichia coli Study Group.	Extended-spectrum β-lactamase-producing Escherichia coli from extraintestinal infections in humans and from food-producing animals in Italy: a 'One Health' study	10.1016/j.ijantimicag.2021.106433
Díaz-Cao JM, Adaszek Ł, Dzięgiel B, Paniagua J, Caballero-Gómez J, Winiarczyk S, Winiarczyk D, Cano-Terriza D, García-Bocanegra I.	Prevalence of selected tick-borne pathogens in wild ungulates and ticks in southern Spain	10.1111/tbed.14065
Chaudhry M, Webby R, Swayne D, Rashid HB, DeBeauchamp J, Killmaster L, Criado MF, Lee DH, Webb A, Yousaf S, Asif M, Ain QU, Khan M, Ilyas Khan M, Hasan S, Yousaf A, Mushtaque A, Bokhari SF, Hasni MS.	Avian influenza at animal-human interface: One-health challenge in live poultry retail stalls of Chakwal, Pakistan	10.1111/irv.12718
Kardjadj M, Ben-Mahdi MH.	Epidemiology of dog-mediated zoonotic diseases in Algeria: a One Health control approach	10.1016/j.nmni.2019.01.001
Léger A, De Nardi M, Simons R, Adkin A, Ru G, Estrada-Peña A, Stärk KDC.	Assessment of biosecurity and control measures to prevent incursion and to limit spread of emerging transboundary animal diseases in Europe: An expert survey	10.1016/j.vaccine.2017.07.034
Schuchter J, Jutte DP.	A framework to extend community development measurement to health and well-being	10.1377/hlthaff.2014.0961
Mantovani A.	Human and veterinary medicine: the priority for public health synergies
Goodman G, Meredith A, Girling S, Rosell F, Campbell-Palmer R.	Outcomes of a 'One Health' Monitoring Approach to a Five-Year Beaver (Castor fiber) Reintroduction Trial in Scotland	10.1007/s10393-016-1168-y
Rodríguez-Romeu O, Soler-Membrives A, Padrós F, Dallarés S, Carreras-Colom E, Carrassón M, Constenla M.	Assessment of the health status of the European anchovy (Engraulis encrasicolus) in the NW Mediterranean Sea from an interdisciplinary approach and implications for food safety	10.1016/j.scitotenv.2022.156539
Ojaveer H, Galil BS, Carlton JT, Alleway H, Goulletquer P, Lehtiniemi M, Marchini A, Miller W, Occhipinti-Ambrogi A, Peharda M, Ruiz GM, Williams SL, Zaiko A.	Historical baselines in marine bioinvasions: Implications for policy and management	10.1371/journal.pone.0202383
Mdegela RH, Mwakapeje ER, Rubegwa B, Gebeyehu DT, Niyigena S, Msambichaka V, Nonga HE, Antoine-Moussiaux N, Fasina FO.	Antimicrobial Use, Residues, Resistance and Governance in the Food and Agriculture Sectors, Tanzania	10.3390/antibiotics10040454
Phillimore J, Brand T, Bradby H, Padilla B.	Healthcare bricolage in Europe's superdiverse neighbourhoods: a mixed methods study	10.1186/s12889-019-7709-x
Zhang W, Lu X, Chen S, Liu Y, Peng D, Wang Z, Li R.	Molecular epidemiology and population genomics of tet(X4), bla(NDM) or mcr-1 positive Escherichia coli from migratory birds in southeast coast of China	10.1016/j.ecoenv.2022.114032
Bargues MD, Artigas P, Angles R, Osca D, Duran P, Buchon P, Gonzales-Pomar RK, Pinto-Mendieta J, Mas-Coma S.	Genetic uniformity, geographical spread and anthropogenic habitat modifications of lymnaeid vectors found in a One Health initiative in the highest human fascioliasis hyperendemic of the Bolivian Altiplano	10.1186/s13071-020-04045-x
Suijkerbuijk AWM, van Gils PF, Bonačić Marinović AA, Feenstra TL, Kortbeek LM, Mangen MJ, Opsteegh M, de Wit GA, van der Giessen JWB.	The design of a Social Cost-Benefit Analysis of preventive interventions for toxoplasmosis: An example of the One Health approach	10.1111/zph.12417
Milošković A, Milošević Đ, Radojković N, Radenković M, Đuretanović S, Veličković T, Simić V.	Potentially toxic elements in freshwater (Alburnus spp.) and marine (Sardina pilchardus) sardines from the Western Balkan Peninsula: An assessment of human health risk and management	10.1016/j.scitotenv.2018.07.041
Ali H, Khan E.	Bioaccumulation of Cr, Ni, Cd and Pb in the Economically Important Freshwater Fish Schizothorax plagiostomus from Three Rivers of Malakand Division, Pakistan: Risk Assessment for Human Health	10.1007/s00128-018-2500-8
Small MJ, Stern PC, Bomberg E, Christopherson SM, Goldstein BD, Israel AL, Jackson RB, Krupnick A, Mauter MS, Nash J, North DW, Olmstead SM, Prakash A, Rabe B, Richardson N, Tierney S, Webler T, Wong-Parodi G, Zielinska B.	Risks and risk governance in unconventional shale gas development	10.1021/es502111u
Evans B.	The social and political impact of animal diseases
	Microbes in Pipes (MIP): The Microbiology of the Water Distribution System	10.1128/AAMCol.Apr.2012
Nour K, Dutilly-Simard S, Brousselle A, Smits P, Buregeya JM, Loslier J, Denis JL.	Evaluation of the effects of health impact assessment practice at the local level in Monteregie	10.1186/s12961-016-0076-5
Orlando MS, Rothman RE, Woodfield A, Gauvey-Kern M, Peterson S, Miller T, Hill PM, Gaydos CA, Hsieh YH.	Public Health Information Delivery in the Emergency Department: Analysis of a Kiosk-Based Program	10.1016/j.jemermed.2015.06.075
Staley ZR, Rohr JR, Senkbeil JK, Harwood VJ.	Agrochemicals indirectly increase survival of E. coli O157:H7 and indicator bacteria by reducing ecosystem services	10.1890/13-1242.1
Emara Y, Jolliet O, Finkbeiner M, Heß S, Kosnik M, Siegert MW, Fantke P.	Comparative selective pressure potential of antibiotics in the environment	10.1016/j.envpol.2022.120873
Fornace KM, Brock PM, Abidin TR, Grignard L, Herman LS, Chua TH, Daim S, William T, Patterson CLEB, Hall T, Grigg MJ, Anstey NM, Tetteh KKA, Cox J, Drakeley CJ.	Environmental risk factors and exposure to the zoonotic malaria parasite Plasmodium knowlesi across northern Sabah, Malaysia: a population-based cross-sectional survey	10.1016/S2542-5196(19)30045-2
Milenkov M, Rasoanandrasana S, Rahajamanana LV, Rakotomalala RS, Razafindrakoto CA, Rafalimanana C, Ravelomandranto E, Ravaoarisaina Z, Westeel E, Petitjean M, Mullaert J, Clermont O, Raskine L, Samison LH, Endtz H, Andremont A, Denamur E, Komurian-Pradel F, Armand-Lefevre L.	Prevalence, Risk Factors, and Genetic Characterization of Extended-Spectrum Beta-Lactamase Escherichia coli Isolated From Healthy Pregnant Women in Madagascar	10.3389/fmicb.2021.786146
Reperant LA, MacKenzie J, Osterhaus ADME.	Periodic global One Health threats update	10.1016/j.onehlt.2015.11.001
Sicard P, Augustaitis A, Belyazid S, Calfapietra C, de Marco A, Fenn M, Bytnerowicz A, Grulke N, He S, Matyssek R, Serengil Y, Wieser G, Paoletti E.	Global topics and novel approaches in the study of air pollution, climate change and forest ecosystems	10.1016/j.envpol.2016.01.075
Plaza-Rodríguez C, Alt K, Grobbel M, Hammerl JA, Irrgang A, Szabo I, Stingl K, Schuh E, Wiehle L, Pfefferkorn B, Naumann S, Kaesbohrer A, Tenhagen BA.	Wildlife as Sentinels of Antimicrobial Resistance in Germany?	10.3389/fvets.2020.627821
Taruscio D, Bermejo-Sánchez E, Salerno P, Mantovani A.	Primary prevention as an essential factor ensuring sustainability of health systems: the example of congenital anomalies	10.4415/ANN_19_03_11
Esposito G, Di Tizio L, Prearo M, Dondo A, Ercolini C, Nieddu G, Ferrari A, Pastorino P.	Non-Native Turtles (Chelydridae) in Freshwater Ecosystems in Italy: A Threat to Biodiversity and Human Health?	10.3390/ani12162057
Sripa B, Tangkawattana S, Laha T, Kaewkes S, Mallory FF, Smith JF, Wilcox BA.	Toward integrated opisthorchiasis control in northeast Thailand: the Lawa project	10.1016/j.actatropica.2014.07.017
Ranucci D, Di Giacomo L, Martina R, Branciari R, Miraglia D, Rea S, Stocchi R, Di Cerbo A, Roila R, Budelli L, Fortugno L, D Innocenzo A, Cambiotti F, Del Zoppo M, Capecci E, Angellotti A, Ferretti E, Loschi AR.	Food chain information systems in medium- and smallsized slaughterhouses of central Italy and organ and carcass condemnations: A five-year survey	10.4081/ijfs.2021.9833
Alves F, Nunes A, Castro R, Sequeira A, Moreira O, Matias R, Rodrigues JC, Silveira L, Gomes JP, Oleastro M.	Assessment of the Transmission Dynamics of Clostridioides difficile in a Farm Environment Reveals the Presence of a New Toxigenic Strain Connected to Swine Production	10.3389/fmicb.2022.858310
Amaral-Mendes JJ, Pauluis J.	Environmental health and the family doctors
Vilchis LI, Johnson CK, Evenson JR, Pearson SF, Barry KL, Davidson P, Raphael MG, Gaydos JK.	Assessing ecological correlates of marine bird declines to inform marine conservation	10.1111/cobi.12378
Mor SM, Robbins AH, Jarvin L, Kaufman GE, Lindenmayer JM.	Curriculum asset mapping for One Health education	10.3138/jvme.0313-0525R
Woods R, Reiss A, Cox-Witton K, Grillo T, Peters A.	The Importance of Wildlife Disease Monitoring as Part of Global Surveillance for Zoonotic Diseases: The Role of Australia	10.3390/tropicalmed4010029
Willingham AL, Cruz-Martinez L, Scorpio DG, Gallagher CA.	Global Solutions to Regional Challenges: Bridging the One Health Divide in the Caribbean	10.1016/j.onehlt.2015.11.003
Patel SH.	Camellia sinensis: historical perspectives and future prospects	10.1300/J096v10n02_08
Pozio E.	The impact of globalization and climate change on Trichinella spp. epidemiology	10.1016/j.fawpar.2022.e00154
Zana B, Erdélyi K, Nagy A, Mezei E, Nagy O, Takács M, Bakonyi T, Forgách P, Korbacska-Kutasi O, Fehér O, Malik P, Ursu K, Kertész P, Kepner A, Martina M, Süli T, Lanszki Z, Tóth GE, Kuczmog A, Somogyi B, Jakab F, Kemenesi G.	Multi-Approach Investigation Regarding the West Nile Virus Situation in Hungary, 2018	10.3390/v12010123
Silva LFO, Lozano LP, Oliveira MLS, da Boit K, Gonçalves JO, Neckel A.	Identification of hazardous nanoparticles present in the Caribbean Sea for the allocation of future preservation projects	10.1016/j.marpolbul.2021.112425
Omodo M, Ar Gouilh M, Mwiine FN, Okurut ARA, Nantima N, Namatovu A, Nakanjako MF, Isingoma E, Arinaitwe E, Esau M, Kyazze S, Bahati M, Mayanja F, Bagonza P, Urri RA, Lovincer MN, Nabatta E, Kidega E, Ayebazibwe C, Nakanjako G, Sserugga J, Ndumu DB, Mwebe R, Mugabi K, Gonzalez JP, Sekamatte M.	Rabies in Uganda: rabies knowledge, attitude and practice and molecular characterization of circulating virus strains	10.1186/s12879-020-4934-y
Wheatley B, Wheatley MA.	Methylmercury and the health of indigenous peoples: a risk management challenge for physical and social sciences and for public health policy	10.1016/s0048-9697(00)00546-5
Hussain S, Hussain A, Ho J, Li J, George D, Rehman A, Zeb J, Sparagano O.	An Epidemiological Survey Regarding Ticks and Tick-Borne Diseases among Livestock Owners in Punjab, Pakistan: A One Health Context	10.3390/pathogens10030361
Chavy A, Ferreira Dales Nava A, Luz SLB, Ramírez JD, Herrera G, Vasconcelos Dos Santos T, Ginouves M, Demar M, Prévot G, Guégan JF, de Thoisy B.	Ecological niche modelling for predicting the risk of cutaneous leishmaniasis in the Neotropical moist forest biome	10.1371/journal.pntd.0007629
Howells ME, Pruetz J, Gillespie TR.	Patterns of gastro-intestinal parasites and commensals as an index of population and ecosystem health: the case of sympatric western chimpanzees (Pan troglodytes verus) and guinea baboons (Papio hamadryas papio) at Fongoli, Senegal	10.1002/ajp.20884
Faigen Z, Deyneka L, Ising A, Neill D, Conway M, Fairchild G, Gunn J, Swenson D, Painter I, Johnson L, Kiley C, Streichert L, Burkom H.	Cross-Disciplinary Consultancy to Bridge Public Health Technical Needs and Analytic Developers: Asyndromic Surveillance Use Case	10.5210/ojphi.v7i3.6354
Han T, Ryu B, Lee S, Song Y, Jeong Y, Kim I, Kim J, Kim E, Lee W, Lee H, Hwang H.	Management following the first confirmed case of SARS-CoV-2 in a domestic cat associated with a massive outbreak in South Korea	10.1016/j.onehlt.2021.100328
Albernaz-Gonçalves R, Olmos Antillón G, Hötzel MJ.	Waiting for markets to change me-High-stakeholders' views of antibiotic use and antibiotic resistance in pig production in Brazil	10.3389/fvets.2022.980546
Raza T, Shehzad M, Abbas M, Eash NS, Jatav HS, Sillanpaa M, Flynn T.	Impact assessment of COVID-19 global pandemic on water, environment, and humans	10.1016/j.envadv.2022.100328
Port JA, Cullen AC, Wallace JC, Smith MN, Faustman EM.	Metagenomic frameworks for monitoring antibiotic resistance in aquatic environments	10.1289/ehp.1307009
da Vico L, Agostini S, Brazzo S, Biffi B, Masini ML.	[Mediterranean diet: not only food]	10.4081/monaldi.2012.120
Dirar BG, Nasinyama GW, Gelalcha BD.	Seroprevalence and risk factors for brucellosis in cattle in selected districts of Jimma zone, Ethiopia	10.1007/s11250-015-0910-8
Rossi A, Wolde BT, Lee LH, Wu M.	Prediction of recreational water safety using Escherichia coli as an indicator: case study of the Passaic and Pompton rivers, New Jersey	10.1016/j.scitotenv.2020.136814
Karabelas AJ, Plakas KV, Solomou ES, Drossou V, Sarigiannis DA.	Impact of European legislation on marketed pesticides--a view from the standpoint of health impact assessment studies	10.1016/j.envint.2009.06.011
Mitchell PK, Wang L, Stanhope BJ, Cronk BD, Anderson R, Mohan S, Zhou L, Sanchez S, Bartlett P, Maddox C, DeShambo V, Mani R, Hengesbach LM, Gresch S, Wright K, Mor S, Zhang S, Shen Z, Yan L, Mackey R, Franklin-Guild R, Zhang Y, Prarat M, Shiplett K, Ramachandran A, Narayanan S, Sanders J, Hunkapiller AA, Lahmers K, Carbonello AA, Aulik N, Lim A, Cooper J, Jones A, Guag J, Nemser SM, Tyson GH, Ti…	Multi-laboratory evaluation of the Illumina iSeq platform for whole genome sequencing of Salmonella, Escherichia coli and Listeria	10.1099/mgen.0.000717
Company R, Serafim A, Lopes B, Cravo A, Shepherd TJ, Pearson G, Bebianno MJ.	Using biochemical and isotope geochemistry to understand the environmental and public health implications of lead pollution in the lower Guadiana River, Iberia: a freshwater bivalve study	10.1016/j.scitotenv.2008.07.016
Ghosh PN, Fisher MC, Bates KA.	Diagnosing Emerging Fungal Threats: A One Health Perspective	10.3389/fgene.2018.00376
Shaw JLA, Weyrich LS, Hallegraeff G, Cooper A.	Retrospective eDNA assessment of potentially harmful algae in historical ship ballast tank and marine port sediments	10.1111/mec.15055
Riedel S, Boire N, Carson KA, Vadlamudi A, Khuvis J, Vadlamudi V, Atukorale V, Riedel VAA, Parrish NM.	A survey of antimicrobial resistance in Enterobacteriaceae isolated from the Chesapeake Bay and adjacent upper tributaries	10.1002/mbo3.839
Al-Ghamdi M, AlTamimi M, Al-Azmi N, Al-Ghaith T, AlMuaither F, AlThunayyan R, AlDlaigan F, Bazaid AS, AlShehri A.	Development of national framework for health status and health system performance indicators in Saudi Arabia	10.1016/j.jiph.2022.12.020
Bradbury-Jones C, Innes N, Evans D, Ballantyne F, Taylor J.	Dental neglect as a marker of broader neglect: a qualitative investigation of public health nurses' assessments of oral health in preschool children	10.1186/1471-2458-13-370
Ewbank AC, Fuentes-Castillo D, Sacristán C, Cardoso B, Esposito F, Fuga B, de Macedo EC, Lincopan N, Catão-Dias JL.	Extended-spectrum β-lactamase (ESBL)-producing Escherichia coli survey in wild seabirds at a pristine atoll in the southern Atlantic Ocean, Brazil: First report of the O25b-ST131 clone harboring bla(CTX-M-8)	10.1016/j.scitotenv.2021.150539
CystiTeam Group for Epidemiology and Modelling of Taenia solium Taeniasis/Cysticercosis.	The World Health Organization 2030 goals for Taenia solium: Insights and perspectives from transmission dynamics modelling: CystiTeam Group for Epidemiology and Modelling of Taenia solium Taeniasis/Cysticercosis	10.12688/gatesopenres.13068.2
Hall RK, Guiliano D, Swanson S, Philbin MJ, Lin J, Aron JL, Schafer RJ, Heggem DT.	An ecological function and services approach to total maximum daily load (TMDL) prioritization	10.1007/s10661-013-3548-x
Roué-Le Gall A, Jabot F.	Health impact assessment on urban development projects in France: finding pathways to fit practice to context	10.1177/1757975916675577
Uribe M, Hermosilla C, Rodríguez-Durán A, Vélez J, López-Osorio S, Chaparro-Gutiérrez JJ, Cortés-Vecino JA.	Parasites Circulating in Wild Synanthropic Capybaras (Hydrochoerus hydrochaeris): A One Health Approach	10.3390/pathogens10091152
Schols R, Carolus H, Hammoud C, Mulero S, Mudavanhu A, Huyse T.	A rapid diagnostic multiplex PCR approach for xenomonitoring of human and animal schistosomiasis in a 'One Health' context	10.1093/trstmh/trz067
Farah IO, Lyons WO, Arslan Z, Miller G, Benghuzzi H, Tchounwou PB.	SODIUM BICARBONATE REMEDIATION OF ANTHROPOGENIC CONTAMINATION OF WATER AT THE GBNERR IN MISSISSIPPI
Farah IO, Lyons WO, Arslan Z, Miller G, Tucci M, Tchounwou PB.	CALCIUM OXIDE REMEDIATION OF ANTHROPOGENIC CONTAMINATION OF WATER AT THE GBNERR IN MISSISSIPPI
Terraube J, Fernández-Llamazares Á.	Strengthening protected areas to halt biodiversity loss and mitigate pandemic risks	10.1016/j.cosust.2020.08.014
Sharma G, Mutua F, Deka RP, Shome R, Bandyopadhyay S, Shome BR, Kumar NG, Grace D, Dey TK, Lindahl J.	Comparing the Effectiveness of Different Approaches to Raise Awareness About Antimicrobial Resistance in Farmers and Veterinarians of India	10.3389/fpubh.2022.837594
Vlieg WL, Fanoy EB, van Asten L, Liu X, Yang J, Pilot E, Bijkerk P, van der Hoek W, Krafft T, van der Sande MA, Liu QY.	Comparing national infectious disease surveillance systems: China and the Netherlands	10.1186/s12889-017-4319-3
Mthembu TP, Zishiri OT, El Zowalaty ME.	Detection and Molecular Identification of Salmonella Virulence Genes in Livestock Production Systems in South Africa	10.3390/pathogens8030124
Antman EM, Benjamin EJ, Harrington RA, Houser SR, Peterson ED, Bauman MA, Brown N, Bufalino V, Califf RM, Creager MA, Daugherty A, Demets DL, Dennis BP, Ebadollahi S, Jessup M, Lauer MS, Lo B, MacRae CA, McConnell MV, McCray AT, Mello MM, Mueller E, Newburger JW, Okun S, Packer M, Philippakis A, Ping P, Prasoon P, Roger VL, Singer S, Temple R, Turner MB, Vigilante K, Warner J, Wayte P; American H…	Acquisition, Analysis, and Sharing of Data in 2015 and Beyond: A Survey of the Landscape: A Conference Report From the American Heart Association Data Summit 2015	10.1161/JAHA.115.002810
Napoletano S, Basile G, Lo Faro AF, Negro F.	New Psychoactive Substances and receding COVID-19 pandemic: really going back to "normal"?	10.23750/abm.v93i2.13008
Merker Breyer G, de Carli S, Vieira Inácio N, França Ribeiro VM, Chaves da Silva FR, Daudt C, Maboni Siqueira F.	Wild capybaras as reservoir of shiga toxin-producing Escherichia coli in urban Amazonian Region	10.1111/lam.13694
Hatvani IG, Kirschner AKT, Farnleitner AH, Tanos P, Herzig A.	Hotspots and main drivers of fecal pollution in Neusiedler See, a large shallow lake in Central Europe	10.1007/s11356-018-2783-7
Keita M, Talisuna A, Chamla D, Burmen B, Cherif MS, Polonsky JA, Boland S, Barry B, Mesfin S, Traoré FA, Traoré J, Kimenyi JP, Diallo AB, Godjedo TP, Traore T, Delamou A, Ki-Zerbo GA, Dagron S, Keiser O, Gueye AS.	Investing in preparedness for rapid detection and control of epidemics: analysis of health system reforms and their effect on 2021 Ebola virus disease epidemic response in Guinea	10.1136/bmjgh-2022-010984
Kuchipudi SV, Behring D, Nissly R, Chothe SK, Gontu A, Ravichandran A, Butler T.	Mitigating the Impact of Emerging Animal Infectious Disease Threats: First Emerging Animal Infectious Diseases Conference (EAIDC) Report	10.3390/v14050947
Bolon I, Babo Martins S, Ochoa C, Alcoba G, Herrera M, Bofia Boyogueno HM, Sharma BK, Subedi M, Shah B, Wanda F, Sharma SK, Nkwescheu AS, Ray N, Chappuis F, Ruiz de Castañeda R.	What is the impact of snakebite envenoming on domestic animals? A nation-wide community-based study in Nepal and Cameroon	10.1016/j.toxcx.2021.100068
Kone GK, Lalou R, Audibert M, Lafarge H, Dos Santos S, Ndonky A, Le Hesran JY.	Use of health care among febrile children from urban poor households in Senegal: does the neighbourhood have an impact?	10.1093/heapol/czu144
Huot KL, Lutfiyya MN, Akers MF, Amaro ML, Swanoski MT, Schweiss SK.	A population-based cross-sectional study of health service deficits among U.S. adults with depressive symptoms	10.1186/1472-6963-13-160
Garza M, Mohan CV, Brunton L, Wieland B, Häsler B.	Typology of interventions for antimicrobial use and antimicrobial resistance in aquaculture systems in low- and middle-income countries	10.1016/j.ijantimicag.2021.106495
Kim J, Richardson V.	The impact of poverty, chronic illnesses, and health insurance status on out-of-pocket health care expenditures in later life	10.1080/00981389.2014.955940
Grace D, Gilbert J, Randolph T, Kang'ethe E.	The multiple burdens of zoonotic disease and an Ecohealth approach to their assessment	10.1007/s11250-012-0209-y
Jagadesh S, Combe M, Ginouvès M, Simon S, Prévot G, Couppié P, Nacher M, Gozlan RE.	Spatial variations in Leishmaniasis: A biogeographic approach to mapping the distribution of Leishmania species	10.1016/j.onehlt.2021.100307
Jánoska F, Nagy E, Tari T, Nagy RR, Halász T, Varga G, Kovács M, Kemenszky P, Nagy G, Csivincsik Á.	Survey of wild boar hunter interactions with pig farming in central Europe	10.1002/vms3.1030
Simpson GJG, Quan V, Frean J, Knobel DL, Rossouw J, Weyer J, Marcotty T, Godfroid J, Blumberg LH.	Prevalence of Selected Zoonotic Diseases and Risk Factors at a Human-Wildlife-Livestock Interface in Mpumalanga Province, South Africa	10.1089/vbz.2017.2158
Camp PG, Hernandez P, Bourbeau J, Kirkham A, Debigare R, Stickland MK, Goodridge D, Marciniuk DD, Road JD, Bhutani M, Dechman G.	Pulmonary rehabilitation in Canada: A report from the Canadian Thoracic Society COPD Clinical Assembly	10.1155/2015/369851
George PBL, Rossi F, St-Germain MW, Amato P, Badard T, Bergeron MG, Boissinot M, Charette SJ, Coleman BL, Corbeil J, Culley AI, Gaucher ML, Girard M, Godbout S, Kirychuk SP, Marette A, McGeer A, O'Shaughnessy PT, Parmley EJ, Simard S, Reid-Smith RJ, Topp E, Trudel L, Yao M, Brassard P, Delort AM, Larios AD, Létourneau V, Paquet VE, Pedneau MH, Pic É, Thompson B, Veillette M, Thaler M, Scapino I, …	Antimicrobial Resistance in the Environment: Towards Elucidating the Roles of Bioaerosols in Transmission and Detection of Antibacterial Resistance Genes	10.3390/antibiotics11070974
He MY, Lin YJ, Kao YL, Kuo P, Grauffel C, Lim C, Cheng YS, Chou HD.	Sensitive and Specific Cadmium Biosensor Developed by Reconfiguring Metal Transport and Leveraging Natural Gene Repositories	10.1021/acssensors.0c02204
Rosa C, Blake JE, Bratton GR, Dehn LA, Gray MJ, O'Hara TM.	Heavy metal and mineral concentrations and their relationship to histopathological findings in the bowhead whale (Balaena mysticetus)	10.1016/j.scitotenv.2008.01.062
Sykes AL, Larrieu E, Poggio TV, Céspedes MG, Mujica GB, Basáñez MG, Prada JM.	Modelling diagnostics for Echinococcus granulosus surveillance in sheep using Latent Class Analysis: Argentina as a case study	10.1016/j.onehlt.2021.100359
Ruiz-Fons F.	A Review of the Current Status of Relevant Zoonotic Pathogens in Wild Swine (Sus scrofa) Populations: Changes Modulating the Risk of Transmission to Humans	10.1111/tbed.12369
Golden CD, Bonds MH, Brashares JS, Rasolofoniaina BJ, Kremen C.	Economic valuation of subsistence harvest of wildlife in Madagascar	10.1111/cobi.12174
Ebani VV, Nardoni S, Ciapetti S, Guardone L, Loretti E, Mancianti F.	Survey on the Presence of Bacterial, Fungal and Helminthic Agents in Off-Leash Dog Parks Located in Urban Areas in Central-Italy	10.3390/ani11061685
van Woezik AF, Braakman-Jansen LM, Kulyk O, Siemons L, van Gemert-Pijnen JE.	Tackling wicked problems in infection prevention and control: a guideline for co-creation with stakeholders	10.1186/s13756-016-0119-2
Rolim SBA, Veettil BK, Vieiro AP, Kessler AB, Gonzatti C.	Remote sensing for mapping algal blooms in freshwater lakes: a review	10.1007/s11356-023-25230-2
Heymann DL, Dixon M.	The Value of the One Health Approach: Shifting from Emergency Response to Prevention of Zoonotic Disease Threats at Their Source	10.1128/microbiolspec.OH-0011-2012
Soga M, Evans MJ, Tsuchiya K, Fukano Y.	A room with a green view: the importance of nearby nature for mental health during the COVID-19 pandemic	10.1002/eap.2248
Hobbs EC, Mwape KE, Van Damme I, Berkvens D, Zulu G, Mambwe M, Chembensofu M, Phiri IK, Masuku M, Bottieau E, Devleesschauwer B, Speybroeck N, Colston A, Dorny P, Willingham AL 3rd, Gabriël S.	Preliminary assessment of the computer-based Taenia solium educational program 'The Vicious Worm' on knowledge uptake in primary school students in rural areas in eastern Zambia	10.1111/tmi.13029
Abba B, Abdullahi S, Bawa S, Getso KI, Bello IW, Korir C, Musa A, Braka F, Ningi A, Nsubuga P, Banda R, Tegegne SG, Shuaib F, Adamu US, Haladu S.	Mobilizing political support proved critical to a successful switch from tOPV to bOPV in Kano, Nigeria 2016	10.1186/s12889-018-6195-x
Lima VFS, Ramos RAN, Giannelli A, Schettino SC, Galina AB, de Oliveira JCP, Meira-Santos PO, Alves LC.	Zoonotic parasites in wild animals such as carnivores and primates that are traded illegally in Brazil	10.29374/2527-2179.bjvm113720
Šulčius S, Montvydienė D, Mazur-Marzec H, Kasperovičienė J, Rulevičius R, Cibulskaitė Ž.	The profound effect of harmful cyanobacterial blooms: From food-web and management perspectives	10.1016/j.scitotenv.2017.07.253
Yu Z, Jin D.	Determinants of Users' Attitude and Intention to Intelligent Connected Vehicle Infotainment in the 5G-V2X Mobile Ecosystem	10.3390/ijerph181910069
Vijay V, Field CR, Gollnow F, Jones KK.	Using internet search data to understand information seeking behavior for health and conservation topics during the COVID-19 pandemic	10.1016/j.biocon.2021.109078
Englar RE, Show-Ridgway A, Noah DL, Appelt E, Kosinski R.	Perceptions of the Veterinary Profession among Human Health Care Students before an Inter-Professional Education Course at Midwestern University	10.3138/jvme.1016-161r1
Alkas FB, Shaban JA, Sukuroglu AA, Kurt MA, Battal D, Saygi S.	Monitoring and assessment of heavy metal/metalloid concentration by inductively coupled plasma mass spectroscopy (ICP-MS) method in Gonyeli Lake, Cyprus	10.1007/s10661-017-6222-x
Sato MO, Rafalimanantsoa A, Ramarokoto C, Rahetilahy AM, Ravoniarimbinina P, Kawai S, Minamoto T, Sato M, Kirinoki M, Rasolofo V, De Calan M, Chigusa Y.	Usefulness of environmental DNA for detecting Schistosoma mansoni occurrence sites in Madagascar	10.1016/j.ijid.2018.08.018
Yang B, Li MH, Li S.	Design-with-nature for multifunctional landscapes: environmental benefits and social barriers in community development	10.3390/ijerph10115433
Kogan L, Schoenfeld-Tacher R, Carney P, Hellyer P, Rishniw M.	On-Call Duties: The Perceived Impact on Veterinarians' Job Satisfaction, Well-Being and Personal Relationships	10.3389/fvets.2021.740852
Tsai WL, Nash MS, Rosenbaum DJ, Prince SE, D'Aloisio AA, Neale AC, Sandler DP, Buckley TJ, Jackson LE.	Types and spatial contexts of neighborhood greenery matter in associations with weight status in women across 28 U.S. communities	10.1016/j.envres.2021.111327
Moreira C, Matos A, Barreiro A, Gomes C, Vasconcelos V, Antunes A.	Statistical Inferences Applying Non-Parametric Data on Cyanobacterial Investigations: Contributions to Water Quality and New Trends under Global Changes on Portuguese Freshwater Ecosystems	10.3390/toxins14090638
Rousham E, Unicomb L, Wood P, Smith M, Asaduzzaman M, Islam MA.	Spatial and temporal variation in the community prevalence of antibiotic resistance in Bangladesh: an integrated surveillance study protocol	10.1136/bmjopen-2018-023158
Huttner B, Saam M, Moja L, Mah K, Sprenger M, Harbarth S, Magrini N.	How to improve antibiotic awareness campaigns: findings of a WHO global survey	10.1136/bmjgh-2018-001239
Pendell DL, Lusk JL, Marsh TL, Coble KH, Szmania SC.	Economic Assessment of Zoonotic Diseases: An Illustrative Study of Rift Valley Fever in the United States	10.1111/tbed.12246
Wardrop NA, Thomas LF, Cook EA, de Glanville WA, Atkinson PM, Wamae CN, Fèvre EM.	The Sero-epidemiology of Coxiella burnetii in Humans and Cattle, Western Kenya: Evidence from a Cross-Sectional Study	10.1371/journal.pntd.0005032
Dias D, Fonseca C, Mendo S, Caetano T.	First characterization of the faecal resistome of eurasian otter (Lutra lutra), a sentinel species for aquatic environments	10.1016/j.chemosphere.2022.136644
Ohshige K, Mizushima S, Tochikubo O.	Willingness to pay for a public health checkup program: assessment by the travel cost method
Papaioannou A, Rigas G, Papastergiou P, Hadjichristodoulou C.	Application of chemometric methods for assessment and modelling of microbiological quality data concerning coastal bathing water in Greece	10.4081/jphr.2014.357
Müller A, Sepúlveda P, Di Cataldo S, Cevidanes A, Lisón F, Millán J.	Molecular investigation of zoonotic intracellular bacteria in Chilean bats	10.1016/j.cimid.2020.101541
Muehlenbein MP, Dore KM, Gassen J, Nguyen V, Jolley OG, Gallagher C.	Travel medicine meets conservation medicine in St. Kitts: Disinhibition, cognitive-affective inconsistency, and disease risk among vacationers around green monkeys (Chlorocebus sabaeus)	10.1002/ajp.23301
Baldi M, Barquero Calvo E, Hutter SE, Walzer C.	Salmonellosis detection and evidence of antibiotic resistance in an urban raccoon population in a highly populated area, Costa Rica	10.1111/zph.12635
Reddin K, Bang H, Miles L.	Evaluating simulations as preparation for health crises like CoVID-19: Insights on incorporating simulation exercises for effective response	10.1016/j.ijdrr.2021.102245
Nnane DE.	Sustainable microbial water quality monitoring programme design using phage-lysis and multivariate techniques	10.1016/j.scitotenv.2011.08.057
Américo L, Padilha MAC, Arruda PM, Drescher G, de Moura AB, Chryssafidis AL.	Epidemiological Survey and Confirmation of Autochthonous Cases of Bovine Fasciolosis in the Serrana Mesoregion of Santa Catarina, Brazil	10.3389/fvets.2022.933462
Ewbank AC, Esperón F, Sacristán C, Sacristán I, Krul R, Cavalcante de Macedo E, Calatayud O, Bueno I, de Francisco Strefezzi R, Catão-Dias JL.	Seabirds as anthropization indicators in two different tropical biotopes: A One Health approach to the issue of antimicrobial resistance genes pollution in oceanic islands	10.1016/j.scitotenv.2020.142141
Tait PW, Hanna EG.	A Conceptual Framework for Planning Systemic Human Adaptation to Global Warming	10.3390/ijerph120910700
Ballesté E, Demeter K, Masterson B, Timoneda N, Sala-Comorera L, Meijer WG.	Implementation and integration of microbial source tracking in a river watershed monitoring plan	10.1016/j.scitotenv.2020.139573
Camp JV, Desvars-Larrive A, Nowotny N, Walzer C.	Monitoring Urban Zoonotic Virus Activity: Are City Rats a Promising Surveillance Tool for Emerging Viruses?	10.3390/v14071516
Cappelli F, Longoni O, Rigato J, Rusconi M, Sala A, Fochi I, Palumbo MT, Polesello S, Roscioli C, Salerno F, Stefani F, Bettinetti R, Valsecchi S.	Suspect screening of wastewaters to trace anti-COVID-19 drugs: Potential adverse effects on aquatic environment	10.1016/j.scitotenv.2022.153756
Quintero J, Carrasquilla G, Suárez R, González C, Olano VA.	An ecosystemic approach to evaluating ecological, socioeconomic and group dynamics affecting the prevalence of Aedes aegypti in two Colombian towns	10.1590/s0102-311x2009001300009
Adlhoch C, Avellon A, Baylis SA, Ciccaglione AR, Couturier E, de Sousa R, Epštein J, Ethelberg S, Faber M, Fehér Á, Ijaz S, Lange H, Manďáková Z, Mellou K, Mozalevskis A, Rimhanen-Finne R, Rizzi V, Said B, Sundqvist L, Thornton L, Tosti ME, van Pelt W, Aspinall E, Domanovic D, Severi E, Takkinen J, Dalton HR.	Hepatitis E virus: Assessment of the epidemiological situation in humans in Europe, 2014/15	10.1016/j.jcv.2016.06.010
Herrero-Cófreces S, Flechoso MF, Rodríguez-Pastor R, Luque-Larena JJ, Mougeot F.	Patterns of flea infestation in rodents and insectivores from intensified agro-ecosystems, Northwest Spain	10.1186/s13071-020-04492-6
Stephenson N, Higley JM, Sajecki JL, Chomel BB, Brown RN, Foley JE.	Demographic characteristics and infectious diseases of a population of American black bears in Humboldt County, California	10.1089/vbz.2014.1671
Lee S, Thio SK, Park SY, Bae S.	An automated 3D-printed smartphone platform integrated with optoelectrowetting (OEW) microfluidic chip for on-site monitoring of viable algae in water	10.1016/j.hal.2019.101638
Fabiani M, Ferrante G, Minardi V, Giambi C, Riccardo F, Declich S, Masocco M.	Comparison of rubella immunization rates in immigrant and Italian women of childbearing age: Results from the Italian behavioral surveillance system PASSI (2011-2015)	10.1371/journal.pone.0178122
Sampognaro L, Eirín K, Martínez de la Escalera G, Piccini C, Segura A, Kruk C.	Experimental evidence on the effects of temperature and salinity in morphological traits of the Microcystis aeruginosa complex	10.1016/j.mimet.2020.105971
Giunti G, Becker N, Benelli G.	Invasive mosquito vectors in Europe: from bioecology to surveillance and management	10.1016/j.actatropica.2023.106832
Lambrou AS, Luitel H, Bhattarai RK, Basnet HB, Heaney CD.	Informing influenza pandemic preparedness using commercial poultry farmer knowledge, attitudes, and practices (KAP) surrounding biosecurity and self-reported avian influenza outbreaks in Nepal	10.1016/j.onehlt.2020.100189
Wikelski M, Kays RW, Kasdin NJ, Thorup K, Smith JA, Swenson GW Jr.	Going wild: what a global small-animal tracking system could do for experimental biologists	10.1242/jeb.02629
Frazer K, Glacken M, Coughlan B, Staines A, Daly L.	Hepatitis C virus in primary care: survey of nurses' attitudes to caring	10.1111/j.1365-2648.2010.05516.x
de Almeida Soares D, Arcêncio RA, Fronteira I.	Inequities between migrants and non-migrants with TB: Surveillance evidence from the Brazilian border State of Roraima	10.1016/j.onehlt.2022.100473
Zhao W, Shen WS.	[Ecosystem health assessment of economic zone on the west side of Taiwan Strait, China]
Bazeyo W, Mayega RW, Nabukenya I, Keyyu J, Mamuya S, Tabu SJ, Senna L, Mohammad M, Rugigana E, Alingi A, Mapatano M, Kiguli J, Orach CG, Burnham G, Killewo J.	Institutional frameworks for management of epizoonotic emergencies in six countries in the Eastern Africa region: a situational analysis
Dao MU, Hoang HY, Tran AK, Cong HH.	Assessment and treatment of floodwater in the Vietnamese Mekong Delta using a simple filter system based on silver nanoparticles coated onto activated carbon derived from rice husk	10.1039/d1ra06722b
De Matteis G, Grandoni F, Zampieri M, Reale A, Scatà MC.	New Insights into the Significance of PARP-1 Activation: Flow Cytometric Detection of Poly(ADP-Ribose) as a Marker of Bovine Intramammary Infection	10.3390/cells10030599
Goutard FL, Binot A, Duboz R, Rasamoelina-Andriamanivo H, Pedrono M, Holl D, Peyre MI, Cappelle J, Chevalier V, Figuié M, Molia S, Roger FL.	How to reach the poor? Surveillance in low-income countries, lessons from experiences in Cambodia and Madagascar	10.1016/j.prevetmed.2015.02.014
Madoroba E, Magwedere K, Chaora NS, Matle I, Muchadeyi F, Mathole MA, Pierneef R.	Microbial Communities of Meat and Meat Products: An Exploratory Analysis of the Product Quality and Safety at Selected Enterprises in South Africa	10.3390/microorganisms9030507
Krehenwinkel H, Weber S, Broekmann R, Melcher A, Hans J, Wolf R, Hochkirch A, Kennedy SR, Koschorreck J, Künzel S, Müller C, Retzlaff R, Teubner D, Schanzer S, Klein R, Paulus M, Udelhoven T, Veith M.	Environmental DNA from archived leaves reveals widespread temporal turnover and biotic homogenization in forest arthropod communities	10.7554/eLife.78521
Zayed J.	Use of MMT in Canadian gasoline: health and environment issues	10.1002/ajim.1034
Donini LM, Dernini S, Lairon D, Serra-Majem L, Amiot MJ, Del Balzo V, Giusti AM, Burlingame B, Belahsen R, Maiani G, Polito A, Turrini A, Intorre F, Trichopoulou A, Berry EM.	A Consensus Proposal for Nutritional Indicators to Assess the Sustainability of a Healthy Diet: The Mediterranean Diet as a Case Study	10.3389/fnut.2016.00037
Lwande OW, Paul GO, Chiyo PI, Ng'ang'a E, Otieno V, Obanda V, Evander M.	Spatio-temporal variation in prevalence of Rift Valley fever: a post-epidemic serum survey in cattle and wildlife in Kenya	10.3402/iee.v5.30106
Farah IO, Lyons WO, Arslan Z, Tucci M, Tchounwou PB.	ACETIC ACID REMEDIATION OF ANTHROPOGENIC CONTAMINATION OF WATER AT THE GBNERR IN MISSISSIPPI
Fritz M, Rosolen B, Krafft E, Becquart P, Elguero E, Vratskikh O, Denolly S, Boson B, Vanhomwegen J, Gouilh MA, Kodjo A, Chirouze C, Rosolen SG, Legros V, Leroy EM.	High prevalence of SARS-CoV-2 antibodies in pets from COVID-19+ households	10.1016/j.onehlt.2020.100192
Xue M, Li J, Xu Z.	Management strategies on the industrialization road of state-of-the-art technologies for e-waste recycling: the case study of electrostatic separation--a review	10.1177/0734242X12465464
Mader R, Jarrige N, Haenni M, Bourély C, Madec JY, Amat JP; EU-JAMRAI.	OASIS evaluation of the French surveillance network for antimicrobial resistance in diseased animals (RESAPATH): success factors underpinning a well-performing voluntary system	10.1017/S0950268821000856
Lopes C, Brandão R, Lopes AF, Sargo R, Casero M, Nunes C, Silva F, Dubey JP, Cardoso L, Lopes AP.	Prevalence of Antibodies to Toxoplasma gondii in Different Wild Bird Species Admitted to Rehabilitation Centres in Portugal	10.3390/pathogens10091144
Pillai G, Chibale K, Constable EC, Keller AN, Gutierrez MM, Mirza F, Sengstag C, Masimirembwa C, Denti P, Maartens G, Ramsay M, Ogutu B, Makonnen E, Gordon R, Ferreira CG, Goldbaum FA, Degrave WMS, Spector J, Tadmor B, Kaiser HJ.	The Next Generation Scientist program: capacity-building for future scientific leaders in low- and middle-income countries	10.1186/s12909-018-1331-y
Vatovec C, Van Wagoner E, Evans C.	Investigating sources of pharmaceutical pollution: Survey of over-the-counter and prescription medication purchasing, use, and disposal practices among university students	10.1016/j.jenvman.2017.04.101
Bardosh K, Inthavong P, Xayaheuang S, Okello AL.	Controlling parasites, understanding practices: the biosocial complexity of a One Health intervention for neglected zoonotic helminths in northern Lao PDR	10.1016/j.socscimed.2014.09.030
Weil T, De Filippo C, Albanese D, Donati C, Pindo M, Pavarini L, Carotenuto F, Pasqui M, Poto L, Gabrieli J, Barbante C, Sattler B, Cavalieri D, Miglietta F.	Legal immigrants: invasion of alien microbial communities during winter occurring desert dust storms	10.1186/s40168-017-0249-7
Sarkar C, Webster C, Gallacher J.	Residential greenness and prevalence of major depressive disorders: a cross-sectional, observational, associational study of 94 879 adult UK Biobank participants	10.1016/S2542-5196(18)30051-2
So AD, Shah TA, Roach S, Ling Chee Y, Nachman KE.	An Integrated Systems Approach is Needed to Ensure the Sustainability of Antibiotic Effectiveness for Both Humans and Animals	10.1111/jlme.12273
Wang Q, Huang R, Li R.	Impact of the COVID-19 pandemic on research on marine plastic pollution - A bibliometric-based assessment	10.1016/j.marpol.2022.105285
Abbas SS, Venkataramanan V, Pathak G, Kakkar M; Roadmap to Combat Zoonoses in India (RCZI) Initiative.	Rabies control initiative in Tamil Nadu, India: A test case for the 'One Health' approach	10.1016/j.inhe.2011.08.001
Carrasquilla G.	An ecosystem approach to malaria control in an urban setting	10.1590/s0102-311x2001000700027
Agnamey P, Brasseur P, Cisse M, Gaye O, Dumoulin J, Rigal J, Taylor WR, Olliaro P.	Economic evaluation of a policy change from single-agent treatment for suspected malaria to artesunate-amodiaquine for microscopically confirmed uncomplicated falciparum malaria in the Oussouye District of south-western Senegal	10.1111/j.1365-3156.2005.01482.x
Brands E, Rajagopal R.	Economics of place-based monitoring under the safe drinking water act, part I: spatial and temporal patterns of contaminants, and design of screening strategies	10.1007/s10661-007-9959-9
Sanger D, Blair A, DiDonato G, Washburn T, Jones S, Riekerk G, Wirth E, Stewart J, White D, Vandiver L, Holland AF.	Impacts of Coastal Development on the Ecology of Tidal Creek Ecosystems of the US Southeast including Consequences to Humans	10.1007/s12237-013-9635-y
Angelini P, Parodi P, Bellini R, Venturi G, Montarsi F, Capelli G.	[The CCM Project "Preventing vector-borne diseases through the development and pilot implementation of new operational supporting tools"]	10.19191/EP21.5.A003.098
Fujiyoshi S, Yarimizu K, Miyashita Y, Rilling J, Acuña JJ, Ueki S, Gajardo G, Espinoza-González O, Guzmán L, Jorquera MA, Nagai S, Maruyama F.	Suitcase Lab: new, portable, and deployable equipment for rapid detection of specific harmful algae in Chilean coastal waters	10.1007/s11356-020-11567-5
Loan HK, Cuong NV, Takhampunya R, Klangthong K, Osikowicz L, Kiet BT, Campbell J, Bryant J, Promstaporn S, Kosoy M, Hoang NV, Morand S, Chaval Y, Hien VB, Carrique-Mas J.	Bartonella species and trombiculid mites of rats from the Mekong Delta of Vietnam	10.1089/vbz.2014.1604
Brands E, Rajagopal R.	Economics of place-based monitoring under the safe drinking water act, part II: design and development of place-based monitoring strategies	10.1007/s10661-007-9960-3
Nel LH.	The role of non-governmental organisations in controlling rabies: the Global Alliance for Rabies Control, Partners for Rabies Prevention and the Blueprint for Rabies Prevention and Control	10.20506/rst.37.2.2838
Chew L, Tavitian-Exley I, Lim N, Ong A.	Can a multi-level intervention approach, combining behavioural disciplines, novel technology and incentives increase physical activity at population-level?	10.1186/s12889-020-10092-x
Babalola MO.	THE STRENGTHS, WEAKNESSES, OPPORTUNITIES, AND THREATS (SWOTs) ANALYSES OF THE EBOLA VIRUS - PAPER RETRACTED	10.21010/ajid.v10i2.2
Dusabe MC, Wronski T, Gomes-Silva G, Plath M, Albrecht C, Apio A.	Biological water quality assessment in the degraded Mutara rangelands, northeastern Rwanda	10.1007/s10661-019-7226-5
Bufford JL, Hulme PE, Sikes BA, Cooper JA, Johnston PR, Duncan RP.	Taxonomic similarity, more than contact opportunity, explains novel plant-pathogen associations between native and alien taxa	10.1111/nph.14077
Ricciardi C.	[Bioethics and toxicology]
Derne B, Fearnley E, Goater S, Carter K, Weinstein P.	Ciguatera fish poisoning and environmental change: a case for strengthening health surveillance in the Pacific?
Yeoh EK, Chong KC, Chiew CJ, Lee VJ, Ng CW, Hashimoto H, Kwon S, Wang W, Chau NNS, Yam CHK, Chow TY, Hung CT.	Assessing the impact of non-pharmaceutical interventions on the transmissibility and severity of COVID-19 during the first five months in the Western Pacific Region	10.1016/j.onehlt.2021.100213
Diouf M, Sillam-Dussès D, Alphonse V, Frechault S, Miambi E, Mora P.	Mercury species in the nests and bodies of soil-feeding termites, Silvestritermes spp. (Termitidae, Syntermitinae), in French Guiana	10.1016/j.envpol.2019.113064
Fall CB, Lambert S, Léger E, Yasenev L, Garba AD, Diop SD, Borlase A, Catalano S, Faye B, Walker M, Sene M, Webster JP.	Hybridized Zoonotic Schistosoma Infections Result in Hybridized Morbidity Profiles: A Clinical Morbidity Study amongst Co-Infected Human Populations of Senegal	10.3390/microorganisms9081776
Ren H, Lu Z, Sun R, Wang X, Zhong J, Su T, He Q, Liao X, Liu Y, Lian X, Sun J.	Functional metagenomics reveals wildlife as natural reservoirs of novel β-lactamases	10.1016/j.scitotenv.2023.161505
Stange C, Tiehm A.	Occurrence of antibiotic resistance genes and microbial source tracking markers in the water of a karst spring in Germany	10.1016/j.scitotenv.2020.140529
El Megdiche Y, Ameur WB, Bèchir H, Hassine SB, Badreddine B, Touil S, Driss MR, Eljarrat E, Barceló D.	Anthropogenic (PBDE) and naturally-produced (MeO-PBDE) brominated compound levels in Bizerte Lagoon clams (Ruditapes decussatus): Levels and human health risk assessment	10.1016/j.marpolbul.2017.08.005
Thukral H, Shanmugasundaram K, Riyesh T, Kumar N, Singha H, Gambhir D, Laura A, Tiwari S, Gulati BR.	Multisectoral prioritization of zoonotic diseases in Haryana (India) using one health approach	10.1016/j.prevetmed.2022.105835
Cherkasskii BL.	The system of the epidemic process
Vale-Gonçalves HM, Cabral JA, Faria MC, Nunes-Pereira M, Faria AS, Veloso O, Vieira ML, Paiva-Cardoso MN.	Prevalence of Leptospira antibodies in wild boars (Sus scrofa) from Northern Portugal: risk factor analysis	10.1017/S0950268814003331
Speare R, Mendez D, Judd J, Reid S, Tzipori S, Massey PD.	Willingness to Consult a Veterinarian on Physician's Advice for Zoonotic Diseases: A Formal Role for Veterinarians in Medicine?	10.1371/journal.pone.0131406
Merget R, van Kampen V, Sucker K, Heinze E, Taeger D, Goldscheid N, Haufs MG, Raulf-Heimsoth M, Kromark K, Nienhaus A, Bruening T.	The German experience 10 years after the latex allergy epidemic: need for further preventive measures in healthcare employees with latex allergy	10.1007/s00420-010-0533-3
	Responding to climate change in New York State: the ClimAID integrated assessment for effective climate change adaptation in New York State. Final report	10.1111/j.1749-6632.2011.06331.x
Hofmannová L, Juránková J.	Survey of Toxoplasma gondii and Trichinella spp. in hedgehogs living in proximity to urban areas in the Czech Republic	10.1007/s00436-018-06203-8
Stoffel C, Schuppers M, Buholzer P, Muñoz V, Lechner I, Sperling U, Küker S, De Nardi M.	The ongoing crises in China illustrate that the assessment of epidemics in isolation is no longer sufficient	10.1111/tbed.13536
Teerawattananon Y, Russell S.	The greatest happiness of the greatest number? Policy actors' perspectives on the limits of economic evaluation as a tool for informing health care coverage decisions in Thailand	10.1186/1472-6963-8-197
Walsh MG, Bhat R, Nagarajan-Radha V, Narayanan P, Vyas N, Sawleshwarkar S, Mukhopadhyay C.	Low mammalian species richness is associated with Kyasanur Forest disease outbreak risk in deforested landscapes in the Western Ghats, India	10.1016/j.onehlt.2021.100299
Regis L, Souza WV, Furtado AF, Fonseca CD, Silveira JC Jr, Ribeiro PJ Jr, Melo-Santos MA, Carvalho MS, Monteiro AM.	An entomological surveillance system based on open spatial information for participative dengue control	10.1590/s0001-37652009000400004
Brands E, Rajagopal R.	Economics of place-based monitoring under the safe drinking water act, part III: performance evaluation of place-based monitoring strategies	10.1007/s10661-007-9961-2
Roe B, Doll H.	Prevalence of urinary incontinence and its relationship with health status	10.1046/j.1365-2702.2000.00346.x
Lehman MW, Craig AS, Malama C, Kapina-Kany'anga M, Malenga P, Munsaka F, Muwowo S, Shadomy S, Marx MA.	Role of Food Insecurity in Outbreak of Anthrax Infections among Humans and Hippopotamuses Living in a Game Reserve Area, Rural Zambia	10.3201/eid2309.161597
Rubenchik BL.	Ecological aspects in cancer education
Korshun M, Dema O, Kucherenko O, Ruda T, Korshun O, Gorbachevskyi R, Pelio I, Antonenko A.	[PREDICTING OF RISK OF SOIL CONTAMINATION BY DIFFERENT CLASSES OF FUNGICIDES IN SOIL AND CLIMATIC CONDITIONS OF UKRAINE]
Shapiro K, Silver M, Byrne BA, Berardi T, Aguilar B, Melli A, Smith WA.	Fecal indicator bacteria and zoonotic pathogens in marine snow and California mussels (Mytilus californianus)	10.1093/femsec/fiy172
Ghugey SL, Setia MS, Deshmukh JS.	The effects of health education intervention on promoting knowledge, beliefs and preventive behaviors on brucellosis among rural population in Nagpur district of Maharashtra state, India	10.4103/jfmpc.jfmpc_1562_21
Mackay S, Gerritsen S, Sing F, Vandevijvere S, Swinburn B.	Implementing healthy food environment policies in New Zealand: nine years of inaction	10.1186/s12961-021-00809-8
Neogi SB, Islam MM, Islam SKS, Akhter AHMT, Sikder MMH, Yamasaki S, Kabir SML.	Risk of multi-drug resistant Campylobacter spp. and residual antimicrobials at poultry farms and live bird markets in Bangladesh	10.1186/s12879-020-05006-6
Jani K, Dhotre D, Bandal J, Shouche Y, Suryavanshi M, Rale V, Sharma A.	World's Largest Mass Bathing Event Influences the Bacterial Communities of Godavari, a Holy River of India	10.1007/s00248-018-1169-1
Michán C, Blasco J, Alhama J.	High-throughput molecular analyses of microbiomes as a tool to monitor the wellbeing of aquatic environments	10.1111/1751-7915.13763
Omoga DCA, Tchouassi DP, Venter M, Ogola EO, Eibner GJ, Kopp A, Slothouwer I, Torto B, Junglen S, Sang R.	Circulation of Ngari Virus in Livestock, Kenya	10.1128/msphere.00416-22
Ndeereh D, Muchemi G, Thaiyah A, Otiende M, Angelone-Alasaad S, Jowers MJ.	Molecular survey of Coxiella burnetii in wildlife and ticks at wildlife-livestock interfaces in Kenya	10.1007/s10493-017-0146-6
Uddin MK, Majumder AK, Hossain MS, Nayeem AA.	Pollution and Perceptions of Lead in Automobile Repair Shops in Dhaka, Bangladesh	10.5696/2156-9614-9.22.190609
Hors-Fraile S, Atique S, Mayer MA, Denecke K, Merolli M, Househ M.	The Unintended Consequences of Social Media in Healthcare: New Problems and New Solutions	10.15265/IY-2016-009
Vincenti B, Paris E, Carnevale M, Palma A, Guerriero E, Borello D, Paolini V, Gallucci F.	Saccharides as Particulate Matter Tracers of Biomass Burning: A Review	10.3390/ijerph19074387
Rousis NI, Gracia-Lor E, Hernández F, Poretti F, Santos MM, Zuccato E, Castiglioni S.	Wastewater-based epidemiology as a novel tool to evaluate human exposure to pesticides: Triazines and organophosphates as case studies	10.1016/j.scitotenv.2021.148618
Wesseling C, Crowe J, Hogstedt C, Jakobsson K, Lucas R, Wegman DH; First International Research Workshop on the Mesoamerican Nephropathy.	Resolving the enigma of the mesoamerican nephropathy: a research workshop summary	10.1053/j.ajkd.2013.08.014
Pathak A, Stothard P, Chauhan A.	Comparative Genomic Analysis of Three Pseudomonas Species Isolated from the Eastern Oyster (Crassostrea virginica) Tissues, Mantle Fluid, and the Overlying Estuarine Water Column	10.3390/microorganisms9030490
Amadi CN, Frazzoli C, Orisakwe OE.	Sentinel species for biomonitoring and biosurveillance of environmental heavy metals in Nigeria	10.1080/26896583.2020.1714370
Brunn AA, Roustit M, Kadri-Alabi Z, Guardabassi L, Waage J.	A Meta-Analysis to Estimate Prevalence of Resistance to Tetracyclines and Third Generation Cephalosporins in Enterobacteriaceae Isolated from Food Crops	10.3390/antibiotics11101424
Fitzpatrick M, Ghosh S, Kurpad A, Duggan C, Maxwell D.	Lost in Aggregation: The Geographic Distribution of Kwashiorkor in Eastern Democratic Republic of the Congo	10.1177/0379572118794072
Peterson B, Barnes AN.	Feline-Human Zoonosis Transmission in North Africa: A Systematic Review	10.1089/vbz.2019.2591
Gonzálvez M, Martínez-Carrasco C, Sánchez-Zapata JA, Moleón M.	Smart carnivores think twice: Red fox delays scavenging on conspecific carcasses to reduce parasite risk	10.1016/j.applanim.2021.105462
Stelzle D, Abraham A, Kaminski M, Schmidt V, De Meijere R, Bustos J, Garcia HH, Sahu PS, Bobić B, Cretu C, Chiodini P, Dermauw V, Devleesschauwer B, Dorny P, Fonseca A, Gabriël S, Morales MÁG, Laranjo-González M, Hoerauf A, Hunter E, Jambou R, Jurhar-Pavlova M, Reiter-Owona I, Sotiraki S, Trevisan C, Vilhena M, Walker NF, Zammarchi L, Winkler AS.	Clinical characteristics and management of neurocysticercosis patients: a retrospective assessment of case reports from Europe	10.1093/jtm/taac102
Li Y, Bateman C, Skelton J, Wang B, Black A, Huang YT, Gonzalez A, Jusino MA, Nolen ZJ, Freeman S, Mendel Z, Kolařík M, Knížek M, Park JH, Sittichaya W, Pham TH, Ito SI, Torii M, Gao L, Johnson AJ, Lu M, Sun J, Zhang Z, Adams DC, Hulcr J.	Preinvasion Assessment of Exotic Bark Beetle-Vectored Fungi to Detect Tree-Killing Pathogens	10.1094/PHYTO-01-21-0041-R
Mzimela HMM, Izegaegbe JI.	Metal behaviour in water, sediment and fish from the St Lucia system: implications for public health and ecosystem impact	10.1007/s10661-021-09602-0
Peklo GN, Skarednov NI, Stepanova TF, Filatov VG.	[Serological assay in the assessment of the trichinosis epidemiological situation in the Tiumen' region]
Bruno A, Agostinetto G, Fumagalli S, Ghisleni G, Sandionigi A.	It's a Long Way to the Tap: Microbiome and DNA-Based Omics at the Core of Drinking Water Quality	10.3390/ijerph19137940
Lee MJ, Byers KA, Donovan CM, Patrick DM, Himsworth CG.	Is Carriage of Leptospira interrogans by Rats Influenced by the Urban Environment or Population Density?	10.7589/2019-09-233
Singh F, Hirpurkar SD, Rawat N, Shakya S, Kumar R, Kumar S, Meena RK, Rajput PK, Kumar J.	Carbapenemase and ESBL genes with class 1 integron among fermenting and nonfermenting bacteria isolated from water sources from India	10.1111/lam.13228
Bauer F, Stix M, Bartha-Dima B, Geist J, Raeder U.	Spatio-Temporal Monitoring of Benthic Anatoxin-a-Producing Tychonema sp. in the River Lech, Germany	10.3390/toxins14050357
Gomes B, Pena P, Cervantes R, Dias M, Viegas C.	Microbial Contamination of Bedding Material: One Health in Poultry Production	10.3390/ijerph192416508
Jensen J, Kyvsgaard NC, Battisti A, Baptiste KE.	Environmental and public health related risk of veterinary zinc in pig production - Using Denmark as an example	10.1016/j.envint.2018.02.007
Geremia C, Miller MW, Hoeting JA, Antolin MF, Hobbs NT.	Bayesian Modeling of Prion Disease Dynamics in Mule Deer Using Population Monitoring and Capture-Recapture Data	10.1371/journal.pone.0140687
Carella E, Orusa T, Viani A, Meloni D, Borgogno-Mondino E, Orusa R.	An Integrated, Tentative Remote-Sensing Approach Based on NDVI Entropy to Model Canine Distemper Virus in Wildlife and to Prompt Science-Based Management Policies	10.3390/ani12081049
Thumbi SM, Njenga MK, Marsh TL, Noh S, Otiang E, Munyua P, Ochieng L, Ogola E, Yoder J, Audi A, Montgomery JM, Bigogo G, Breiman RF, Palmer GH, McElwain TF.	Linking human health and livestock health: a "one-health" platform for integrated analysis of human health, livestock health, and economic welfare in livestock dependent communities	10.1371/journal.pone.0120761
Wu Y, Li L, Gan N, Zheng L, Ma H, Shan K, Liu J, Xiao B, Song L.	Seasonal dynamics of water bloom-forming Microcystis morphospecies and the associated extracellular microcystin concentrations in large, shallow, eutrophic Dianchi Lake	10.1016/j.jes.2014.06.031
Phelps NBD, Bueno I, Poo-Muñoz DA, Knowles SJ, Massarani S, Rettkowski R, Shen L, Rantala H, Phelps PLF, Escobar LE.	Retrospective and Predictive Investigation of Fish Kill Events	10.1002/aah.10054
Walsh MG, Pattanaik A, Vyas N, Saxena D, Webb C, Sawleshwarkar S, Mukhopadhyay C.	A biogeographical description of the wild waterbird species associated with high-risk landscapes of Japanese encephalitis virus in India	10.1111/tbed.14656
Gentile JH, Harwell MA, Cropper W Jr, Harwell CC, DeAngelis D, Davis S, Ogden JC, Lirman D.	Ecological conceptual models: a framework and case study on ecosystem management for South Florida sustainability	10.1016/s0048-9697(01)00746-x
Chauhan V, Beaton D, Hamada N, Wilkins R, Burtt J, Leblanc J, Cool D, Garnier-Laplace J, Laurier D, Le Y, Yamada Y, Tollefsen KE.	Adverse outcome pathway: a path toward better data consolidation and global co-ordination of radiation research	10.1080/09553002.2021.2020363
Kabululu ML, Ngowi HA, Mlangwa JED, Mkupasi EM, Braae UC, Trevisan C, Colston A, Cordel C, Johansen MV.	Endemicity of Taenia solium cysticercosis in pigs from Mbeya Rural and Mbozi districts, Tanzania	10.1186/s12917-020-02543-9
Mattiucci S, Cipriani P, Levsen A, Paoletti M, Nascetti G.	Molecular Epidemiology of Anisakis and Anisakiasis: An Ecological and Evolutionary Road Map	10.1016/bs.apar.2017.12.001
Epstein PR.	Emerging diseases and ecosystem instability: new threats to public health	10.2105/ajph.85.2.168
Remesar S, Castro-Scholten S, Cano-Terriza D, Díaz P, Morrondo P, Jiménez-Martín D, Rouco C, García-Bocanegra I.	Molecular identification of zoonotic Rickettsia species in Ixodidae parasitizing wild lagomorphs from Mediterranean ecosystems	10.1111/tbed.14379
Ji B, Zhao Y, Wei T, Kang P.	Water science under the global epidemic of COVID-19: Bibliometric tracking on COVID-19 publication and further research needs	10.1016/j.jece.2021.105357
Pepper C, Reyes-Cruz G, Pena AR, Dowthwaite L, Babbage CM, Wagner H, Nichele E, Fischer JE.	Understanding Trust and Changes in Use After a Year With the NHS COVID-19 Contact Tracing App in the United Kingdom: Longitudinal Mixed Methods Study	10.2196/40558
Vieweger A, Döring TF.	Assessing health in agriculture--towards a common research framework for soils, plants, animals, humans and ecosystems	10.1002/jsfa.6708
Robson EK, Kamper SJ, Davidson S, Viana da Silva P, Williams A, Hodder RK, Lee H, Hall A, Gleadhill C, Williams CM.	Healthy Lifestyle Program (HeLP) for low back pain: protocol for a randomised controlled trial	10.1136/bmjopen-2019-029290
Cardoso MD, Santos AFDM, Rodrigues MDS, Pribul BR, Grael AS, Pedroso VM, Pires JR, Travassos CEPF, Domit C, Vieira-Da-Motta O, Rodrigues DDP, Siciliano S.	Salmonella spp. profiles isolated from seabird samples from the Brazilian coast	10.1016/j.prevetmed.2021.105413
Hossain MA, Brito-Rodriguez B, Sedger LM, Canning J.	A Cross-Disciplinary View of Testing and Bioinformatic Analysis of SARS-CoV-2 and Other Human Respiratory Viruses in Pandemic Settings	10.1109/ACCESS.2021.3133417
Su Z, Wen D.	Characterization of antibiotic resistance across Earth's microbial genomes	10.1016/j.scitotenv.2021.151613
Durán-Vinet B, Araya-Castro K, Chao TC, Wood SA, Gallardo V, Godoy K, Abanto M.	Potential applications of CRISPR/Cas for next-generation biomonitoring of harmful algae blooms: A review	10.1016/j.hal.2021.102027
Wells K, Morand S, Wardeh M, Baylis M.	Distinct spread of DNA and RNA viruses among mammals amid prominent role of domestic species	10.1111/geb.13045
Guo Y, Wu R, Guo C, Lv J, Wu L, Xu J.	Occurrence, sources and risk of heavy metals in soil from a typical antimony mining area in Guizhou Province, China	10.1007/s10653-022-01410-w
Gwenzi W.	Autopsy, thanatopraxy, cemeteries and crematoria as hotspots of toxic organic contaminants in the funeral industry continuum	10.1016/j.scitotenv.2020.141819
Zhai X, Lange E.	The Influence of Covid-19 on Perceived Health Effects of Wetland Parks in China	10.1007/s13157-021-01505-7
Insani WN, Qonita NA, Jannah SS, Nuraliyah NM, Supadmi W, Gatera VA, Alfian SD, Abdulah R.	Improper disposal practice of unused and expired pharmaceutical products in Indonesian households	10.1016/j.heliyon.2020.e04551
Aguirre AA, Tabor GM.	Global factors driving emerging infectious diseases	10.1196/annals.1428.052
Zhao H, Zhang J, Chen X, Yang S, Huang H, Pan L, Huang L, Jiang G, Tang J, Xu Q, Dong K, Li N.	Climate and nutrients regulate biographical patterns and health risks of antibiotic resistance genes in mangrove environment	10.1016/j.scitotenv.2022.158811
Anderson DM, Cembella AD, Hallegraeff GM.	Progress in understanding harmful algal blooms: paradigm shifts and new technologies for research, monitoring, and management	10.1146/annurev-marine-120308-081121
Dellagi K, Salez N, Maquart M, Larrieu S, Yssouf A, Silaï R, Leparc-Goffart I, Tortosa P, de Lamballerie X.	Serological Evidence of Contrasted Exposure to Arboviral Infections between Islands of the Union of Comoros (Indian Ocean)	10.1371/journal.pntd.0004840
Boberg L, Singh J, Montgomery A, Bentzer P.	Environmental impact of single-use, reusable, and mixed trocar systems used for laparoscopic cholecystectomies	10.1371/journal.pone.0271601
Buttermore EN, Cope WG, Kwak TJ, Cooney PB, Shea D, Lazaro PR.	Contaminants in tropical island streams and their biota	10.1016/j.envres.2017.11.053
Wang J, Wang J, Zhao Z, Chen J, Lu H, Liu G, Zhou J, Guan X.	PAHs accelerate the propagation of antibiotic resistance genes in coastal water microbial community	10.1016/j.envpol.2017.07.067
Muema J, Nyamai M, Wheelhouse N, Njuguna J, Jost C, Oyugi J, Bukania Z, Oboge H, Ogoti B, Makori A, Fernandez MDP, Omulo S, Thumbi SM.	Endemicity of Coxiella burnetii infection among people and their livestock in pastoral communities in northern Kenya	10.1016/j.heliyon.2022.e11133
Soozanipour A, Ejeian F, Boroumand Y, Rezayat A, Moradi S.	Biotechnological advancements towards water, food and medical healthcare: A review	10.1016/j.chemosphere.2022.137185
Şahin S, Akpinar I, Sivri N.	An alternative material for an effective treatment technique proposal in the light of bibliometric profile of global scientific research on antibiotic resistance and Escherichia coli	10.1007/s10661-020-08678-4
Garchitorena A, Roche B, Kamgang R, Ossomba J, Babonneau J, Landier J, Fontanet A, Flahault A, Eyangoh S, Guégan JF, Marsollier L.	Mycobacterium ulcerans ecological dynamics and its association with freshwater ecosystems and aquatic communities: results from a 12-month environmental survey in Cameroon	10.1371/journal.pntd.0002879
Field HE, Mackenzie JS, Daszak P.	Henipaviruses: emerging paramyxoviruses associated with fruit bats	10.1007/978-3-540-70962-6_7
Maynard IFN, Cavalcanti EB, da Silva LL, Martins EAJ, Pires MAF, de Barros ML, Cardoso E, Marques MN.	Assessing the presence of endocrine disruptors and markers of anthropogenic activity in a water supply system in northeastern Brazil	10.1080/10934529.2019.1606574
Goldstein BD, Brooks BW, Cohen SD, Gates AE, Honeycutt ME, Morris JB, Orme-Zavaleta J, Penning TM, Snawder J.	The role of toxicological science in meeting the challenges and opportunities of hydraulic fracturing	10.1093/toxsci/kfu061
Dos Santos Costa R, Quadra GR, de Oliveira Souza H, do Amaral VS, Navoni JA.	The link between pharmaceuticals and cyanobacteria: a review regarding ecotoxicological, ecological, and sanitary aspects	10.1007/s11356-021-14698-5
Abboud Z, Galuppo L, Tolone M, Vitale M, Puleio R, Osman M, Loria GR, Hamze M.	Molecular Characterization of Antimicrobial Resistance and Virulence Genes of Bacterial Pathogens from Bovine and Caprine Mastitis in Northern Lebanon	10.3390/microorganisms9061148
Sikkema RS, Begeman L, Janssen R, Wolters WJ, Geurtsvankessel C, de Bruin E, Hakze-van der Honing RW, Eblé P, van der Poel WHM, van den Brand JMA, Slaterus R, La Haye M, Koopmans MPG, Velkers F, Kuiken T.	Risks of SARS-CoV-2 transmission between free-ranging animals and captive mink in the Netherlands	10.1111/tbed.14686
Sun C, Zhang J, Ma Q, Chen Y.	Human Health and Ecological Risk Assessment of 16 Polycyclic Aromatic Hydrocarbons in Drinking Source Water from a Large Mixed-Use Reservoir	10.3390/ijerph121113956
Nyambe S, Yamauchi T.	Peri-urban water, sanitation and hygiene in Lusaka, Zambia: photovoice empowering local assessment via ecological theory	10.1177/1757975921995713
Fernández-Aguilar X, Cabezón Ó, Colom-Cadena A, Lavín S, López-Olvera JR.	Serological survey of Coxiella burnetii at the wildlife-livestock interface in the Eastern Pyrenees, Spain	10.1186/s13028-016-0209-4
Yin X, Deng Y, Ma L, Wang Y, Chan LYL, Zhang T.	Exploration of the antibiotic resistome in a wastewater treatment plant by a nine-year longitudinal metagenomic study	10.1016/j.envint.2019.105270
Tran A, Le Minter G, Balleydier E, Etheves A, Laval M, Boucher F, Guernier V, Lagadec E, Mavingui P, Cardinale E, Tortosa P.	Describing fine spatiotemporal dynamics of rat fleas in an insular ecosystem enlightens abiotic drivers of murine typhus incidence in humans	10.1371/journal.pntd.0009029
Walker MA, Uribasterra M, Asher V, Getz WM, Ryan SJ, Ponciano JM, Blackburn JK.	Anthrax Surveillance and the Limited Overlap Between Obligate Scavengers and Endemic Anthrax Zones in the United States	10.1089/vbz.2020.2747
Cordellier R.	[Yellow fever in Western Africa, 1973-1987. Observed facts--studies realized, campaign, prevention and forecast]
Yang Y, Wang H, Wang X, Chen L, Liu W, Cai D, Deng S, Chu H, Liu Y, Feng X, Chen J, Chen M, Wang C, Liu R, Pu Y, Ding Z, Cao D, Long D, Cao Y, Yang F.	Long-term environmental levels of microcystin-LR exposure induces colorectal chronic inflammation, fibrosis and barrier disruption via CSF1R/Rap1b signaling pathway	10.1016/j.jhazmat.2022.129793
Theron L.	The support needs of South African educators affected by HIV and AIDS	10.2989/AJAR.2009.8.2.11.863
Davies JM, Beggs PJ, Medek DE, Newnham RM, Erbas B, Thibaudon M, Katelaris CH, Haberle SG, Newbigin EJ, Huete AR.	Trans-disciplinary research in synthesis of grass pollen aerobiology and its importance for respiratory health in Australasia	10.1016/j.scitotenv.2015.04.001
Polidoro B, Lewis T, Clement C.	A screening-level human health risk assessment for microplastics and organic contaminants in near-shore marine environments in American Samoa	10.1016/j.heliyon.2022.e09101
Cook A, Jardine A, Weinstein P.	Using human disease outbreaks as a guide to multilevel ecosystem interventions	10.1289/ehp.7122
Attaullah, Ali S, Javid A, Imran M, Khan TM, Phelps K, Olival KJ.	Knowledge, perceptions, and attitudes by residents in Punjab and Khyber Pakhtunkhwa, Pakistan in connection with bats	10.1186/s13002-022-00541-9
Ng'ang'a PN, Shililu J, Jayasinghe G, Kimani V, Kabutha C, Kabuage L, Kabiru E, Githure J, Mutero C.	Malaria vector control practices in an irrigated rice agro-ecosystem in central Kenya and implications for malaria control	10.1186/1475-2875-7-146
Feng G, Huang H, Chen Y.	Effects of emerging pollutants on the occurrence and transfer of antibiotic resistance genes: A review	10.1016/j.jhazmat.2021.126602
Fleurot I, Aigle M, Fleurot R, Darrigo C, Hennekinne JA, Gruss A, Borezée-Durant E, Delacroix-Buchet A.	Following pathogen development and gene expression in a food ecosystem: the case of a Staphylococcus aureus isolate in cheese	10.1128/AEM.01042-14
Zhou X, Xia B.	Defining and modeling the soil geochemical background of heavy metals from the Hengshi River watershed (southern China): integrating EDA, stochastic simulation and magnetic parameters	10.1016/j.jhazmat.2010.04.068
Grima N, Corcoran W, Hill-James C, Langton B, Sommer H, Fisher B.	The importance of urban natural areas and urban ecosystem services during the COVID-19 pandemic	10.1371/journal.pone.0243344
Kishore K, Jaswal V, Pandey AK, Verma M, Koushal V.	Does Oxford Government Response Tracker Explain the SARS-CoV-2 Morbidity and Mortality: An Ecological Time Series Study	10.2196/38371
Benavides JA, Caillaud D, Scurlock BM, Maichak EJ, Edwards WH, Cross PC.	Estimating Loss of Brucella Abortus Antibodies from Age-Specific Serological Data In Elk	10.1007/s10393-017-1235-z
Sarnat EM, Fischer G, Guénard B, Economo EP.	Introduced Pheidole of the world: taxonomy, biology and distribution	10.3897/zookeys.543.6050
Wallace JC, Youngblood JE, Port JA, Cullen AC, Smith MN, Workman T, Faustman EM.	Variability in metagenomic samples from the Puget Sound: Relationship to temporal and anthropogenic impacts	10.1371/journal.pone.0192412
Pérez-Ramírez E, Acevedo P, Allepuz A, Gerrikagoitia X, Alba A, Busquets N, Díaz-Sánchez S, Álvarez V, Abad FX, Barral M, Majó N, Höfle U.	Ecological factors driving avian influenza virus dynamics in Spanish wetland ecosystems	10.1371/journal.pone.0046418
Jones BA, Mahapatra M, Mdetele D, Keyyu J, Gakuya F, Eblate E, Lekolool I, Limo C, Ndiwa JN, Hongo P, Wanda JS, Shilinde L, Mdaki M, Benfield C, Parekh K, Mayora Neto M, Ndeereh D, Misinzo G, Makange MR, Caron A, Bataille A, Libeau G, Guendouz S, Swai ES, Nyasebwa O, Koyie SL, Oyas H, Parida S, Kock R.	Peste des Petits Ruminants Virus Infection at the Wildlife-Livestock Interface in the Greater Serengeti Ecosystem, 2015-2019	10.3390/v13050838
Civitello DJ, Penczykowski RM, Hite JL, Duffy MA, Hall SR.	Potassium stimulates fungal epidemics in Daphnia by increasing host and parasite reproduction	10.1890/12-0883.1
Miller MA, Gardner IA, Kreuder C, Paradies DM, Worcester KR, Jessup DA, Dodd E, Harris MD, Ames JA, Packham AE, Conrad PA.	Coastal freshwater runoff is a risk factor for Toxoplasma gondii infection of southern sea otters (Enhydra lutris nereis)	10.1016/s0020-7519(02)00069-3
Lempp C, Jungwirth N, Grilo ML, Reckendorf A, Ulrich A, van Neer A, Bodewes R, Pfankuche VM, Bauer C, Osterhaus AD, Baumgärtner W, Siebert U.	Pathological findings in the red fox (Vulpes vulpes), stone marten (Martes foina) and raccoon dog (Nyctereutes procyonoides), with special emphasis on infectious and zoonotic agents in Northern Germany	10.1371/journal.pone.0175469
Han Y, Ma Y, Tong J, Zhang J, Hu C.	Systems assessment of statins hazard: Integrating in silico prediction, developmental toxicity profile and transcriptomics in zebrafish	10.1016/j.ecoenv.2022.113981
Bro-Rasmussen F, Løkke H.	Ecoepidemiology--a casuistic discipline describing ecological disturbances and damages in relation to their specific causes: exemplified by chlorinated phenols and chlorophenoxy acids	10.1016/0273-2300(84)90050-3
Braz RM, Guimarães RF, Carvalho Júnior OA, Tauil PL.	Spatial dependence of malaria epidemics in municipalities of the Amazonian Ecosystem	10.1590/1809-4503201400030004
Remesar S, Castro-Scholten S, Jiménez-Martín D, Camacho-Sillero L, Morrondo P, Rouco C, Gómez-Guillamón F, Cano-Terriza D, García-Bocanegra I.	Spatiotemporal monitoring of Cysticercus pisiformis in European wild rabbit (Oryctolagus cuniculus) in Mediterranean ecosystems in southern Spain	10.1016/j.prevetmed.2021.105508
Deme GG, Ewusi-Mensah D, Olagbaju OA, Okeke ES, Okoye CO, Odii EC, Ejeromedoghene O, Igun E, Onyekwere JO, Oderinde OK, Sanganyado E.	Macro problems from microplastics: Toward a sustainable policy framework for managing microplastic waste in Africa	10.1016/j.scitotenv.2021.150170
Fang J, Li S, Liu X, He W, Li L, Zhang J, Zhang C, Zhou K.	Development of a test strip for rapid detection of Gymnodinium catenatum	10.1007/s10661-022-10708-2
Wassermann O, Kruse H.	[Public health risk caused by emissions from refuse incinerators]
Dyer SW, Needoba JA.	Use of High-Resolution Pressure Nephelometry To Measure Gas Vesicle Collapse as a Means of Determining Growth and Turgor Changes in Planktonic Cyanobacteria	10.1128/AEM.01790-19
Prata JC, Silva ALP, Walker TR, Duarte AC, Rocha-Santos T.	COVID-19 Pandemic Repercussions on the Use and Management of Plastics	10.1021/acs.est.0c02178
Ríos-Castro R, Romero A, Aranguren R, Pallavicini A, Banchi E, Novoa B, Figueras A.	High-Throughput Sequencing of Environmental DNA as a Tool for Monitoring Eukaryotic Communities and Potential Pathogens in a Coastal Upwelling Ecosystem	10.3389/fvets.2021.765606
Cunze S, Klimpel S.	From the Balkan towards Western Europe: Range expansion of the golden jackal (Canis aureus)-A climatic niche modeling approach	10.1002/ece3.9141
Kalaitzidou MP, Nannou CI, Lambropoulou DA, Papageorgiou KV, Theodoridis AM, Economou VK, Giantsis IA, Angelidis PG, Kritas SK, Petridou EJ.	First report of detection of microcystins in farmed mediterranean mussels Mytilus galloprovincialis in Thermaikos gulf in Greece	10.1186/s40709-021-00139-4
Hossain Bhuiyan MA, Chandra Karmaker S, Saha BB.	Nexus between potentially toxic elements' accumulation and seasonal/anthropogenic influences on mangrove sediments and ecological risk in Sundarbans, Bangladesh: An approach from GIS, self-organizing map, conditional inference tree and random forest models	10.1016/j.envpol.2022.119765
Peng X, Li Z, Zhang C, Liu R, Jiang Y, Chen J, Qi Z, Ge J, Zhao S, Zhou M, You H.	Determinants of physicians' online medical services uptake: a cross-sectional study applying social ecosystem theory	10.1136/bmjopen-2021-048851
Deane M.	Epidemiological monitoring plan for geothermal developments	10.1016/0048-9697(84)90155-4
Holdren JP, Ehrlich PR.	Human population and the global environment
Caroppo C, Cerino F, Auriemma R, Cibic T.	Phytoplankton dynamics with a special emphasis on harmful algal blooms in the Mar Piccolo of Taranto (Ionian Sea, Italy)	10.1007/s11356-015-5000-y
Ahn S, Kulis DM, Erdner DL, Anderson DM, Walt DR.	Fiber-optic microarray for simultaneous detection of multiple harmful algal bloom species	10.1128/AEM.00332-06
Rouco C, Abrantes J, Serronha A, Lopes AM, Maio E, Magalhães MJ, Blanco E, Bárcena J, Esteves PJ, Santos N, Alves PC, Monterroso P.	Epidemiology of RHDV2 (Lagovirus europaeus/GI.2) in free-living wild European rabbits in Portugal	10.1111/tbed.12767
Lesiczka PM, Hrazdilová K, Majerová K, Fonville M, Sprong H, Hönig V, Hofmannová L, Papežík P, Růžek D, Zurek L, Votýpka J, Modrý D.	The Role of Peridomestic Animals in the Eco-Epidemiology of Anaplasma phagocytophilum	10.1007/s00248-021-01704-z
Breyta R, Brito I, Kurath G, LaDeau S.	Infectious hematopoietic necrosis virus virological and genetic surveillance 2000-2012	10.1002/ecy.1634
Hasan F, Marsia S, Patel K, Agrawal P, Razzak JA.	Effective Community-Based Interventions for the Prevention and Management of Heat-Related Illnesses: A Scoping Review	10.3390/ijerph18168362
Sun H, Zhang H, Wu D, Ding J, Niu Y, Jiang T, Yang X, Liu Y.	Deciphering the antibiotic resistome and microbial community in municipal wastewater treatment plants at different elevations in eastern and western China	10.1016/j.watres.2022.119461
Ebert TA, Barr LM, Bodkin JL, Burcham D, Bureau D, Carson HS, L Caruso N, Caselle JE, Claisse JT, Clemente S, Davis K, Detwiler PM, Dixon JD, Duggins DO, Engle JM, Estes JA, Groth SD, Grupe BM, Halmay P, Hebert KP, Hernández JC, Jurgens LJ, Kalvass PE, Kenner MC, Konar B, Kushner DJ, Lee LC, Leighton DL, Montaño-Moctezuma G, Eric Munk J, Olguin I, Palleiro JS, Parker DO, Pearse JS, Pondella DJ, R…	Size, growth, and density data for shallow-water sea urchins from Mexico to the Aleutian Islands, Alaska, 1956-2016	10.1002/ecy.2123
Anderson NE, Bessell PR, Mubanga J, Thomas R, Eisler MC, Fèvre EM, Welburn SC.	Ecological Monitoring and Health Research in Luambe National Park, Zambia: Generation of Baseline Data Layers	10.1007/s10393-016-1131-y
Parsons MB, Travis D, Lonsdorf EV, Lipende I, Roellig DM, Collins A, Kamenya S, Zhang H, Xiao L, Gillespie TR.	Epidemiology and molecular characterization of Cryptosporidium spp. in humans, wild primates, and domesticated animals in the Greater Gombe Ecosystem, Tanzania	10.1371/journal.pntd.0003529
Muliokela R, Uwayezu G, Tran Ngoc C, Barreix M, Tamrat T, Kashoka A, Chizuni C, Nyirenda M, Ratanaprayul N, Malumo S, Mutabazi V, Mehl G, Munyana E, Sayinzoga F, Tunçalp Ö.	Integration of new digital antenatal care tools using the WHO SMART guideline approach: Experiences from Rwanda and Zambia	10.1177/20552076221076256
Tabatabaei M, Hosseinzadeh-Bandbafha H, Yang Y, Aghbashlo M, Lam SS, Montgomery H, Peng W.	Exergy intensity and environmental consequences of the medical face masks curtailing the COVID-19 pandemic: Malign bodyguard?	10.1016/j.jclepro.2021.127880
Li F, Sun G, Fan T, Zhang N, Zhao L, Zhong R, Peng Y.	Ecotoxicological QSAR modelling of the acute toxicity of fused and non-fused polycyclic aromatic hydrocarbons (FNFPAHs) against two aquatic organisms: Consensus modelling and comparison with ECOSAR	10.1016/j.aquatox.2022.106393
Usman S, Razis AFA, Shaari K, Azmai MNA, Saad MZ, Isa NM, Nazarudin MF.	Polystyrene microplastics induce gut microbiome and metabolome changes in Javanese medaka fish (Oryzias javanicus Bleeker, 1854)	10.1016/j.toxrep.2022.05.001
Lau MS, Marion G, Streftaris G, Gibson GJ.	New model diagnostics for spatio-temporal systems in epidemiology and ecology	10.1098/rsif.2013.1093
Lim WS, Wong SF, Leong I, Choo P, Pang WS.	Forging a Frailty-Ready Healthcare System to Meet Population Ageing	10.3390/ijerph14121448
Batista NJ, de Carvalho Melo Cavalcante AA, de Oliveira MG, Medeiros EC, Machado JL, Evangelista SR, Dias JF, Dos Santos CE, Duarte A, da Silva FR, da Silva J.	Genotoxic and mutagenic evaluation of water samples from a river under the influence of different anthropogenic activities	10.1016/j.chemosphere.2016.08.091
Mićović V, Vojniković B, Bulog A, Coklo M, Malatestinić D, Mrakovcić-Sutić I.	Regulatory T cells (Tregs) monitoring in environmental diseases
Ecke F, Angeler DG, Magnusson M, Khalil H, Hörnfeldt B.	Dampening of population cycles in voles affects small mammal community structure, decreases diversity, and increases prevalence of a zoonotic disease	10.1002/ece3.3074
Brown BL, LePrell RV, Franklin RB, Rivera MC, Cabral FM, Eaves HL, Gardiakos V, Keegan KP, King TL.	Metagenomic analysis of planktonic microbial consortia from a non-tidal urban-impacted segment of James River	10.1186/s40793-015-0062-5
Bagheri T, Misaghi A, Taheri MirGhaed A, Kamkar A, Hedayati A.	Bioaccumulation of Some Hazardous Heavy Metals in Three Edible Fishes Caught from Gorgan Bay, Caspian Sea	10.1007/s12011-022-03254-y
Fournier A, Widmer F, Enkerli J.	Development of a single-nucleotide polymorphism (SNP) assay for genotyping of Pandora neoaphidis	10.1016/j.funbio.2010.03.012
Lee KT, Jeon HW, Park SY, Cho J, Kim KH.	Comparison of projected rice blast epidemics in the Korean Peninsula between the CMIP5 and CMIP6 scenarios	10.1007/s10584-022-03410-2
Beukema W, Erens J, Schulz V, Stegen G, Spitzen-van der Sluijs A, Stark T, Laudelout A, Kinet T, Kirschey T, Poulain M, Miaud C, Steinfartz S, Martel A, Pasmans F.	Landscape epidemiology of Batrachochytrium salamandrivorans: reconciling data limitations and conservation urgency	10.1002/eap.2342
Ziarati M, Zorriehzahra MJ, Kafilzadeh F, Kargar M.	Molecular Monitoring and Phylogenetic Analysis of Betanodavirus in Groupers (Epinephelus spp.) and Asian Sea bass (Lates calcarifer) of Iranian Northern Waters of the Persian Gulf	10.1007/s00284-020-02222-w
Khatovich AB.	[Biological properties of Vibrio cholerae as a part of epidemiologic surveillance of cholera]
Adejimi OE, Ignat T, Sadhasivam G, Zakin V, Schmilovitch Z, Shapiro OH.	Low-Resolution Raman Spectroscopy for the detection of contaminant species in algal bioreactors	10.1016/j.scitotenv.2021.151138
McLennan MR, Mori H, Mahittikorn A, Prasertbun R, Hagiwara K, Huffman MA.	Zoonotic Enterobacterial Pathogens Detected in Wild Chimpanzees	10.1007/s10393-017-1303-4
LaDeau SL.	Rodents harbouring zoonotic pathogens take advantage of abandoned land in post-Katrina New Orleans	10.1111/mec.15843
Kim MS, Kim KH, Hwang SJ, Lee TK.	Role of Algal Community Stability in Harmful Algal Blooms in River-Connected Lakes	10.1007/s00248-020-01676-6
Li R, Cui L, Liang J, Zhao Y, Zhang Z, Fu H.	Estimating historical SO(2) level across the whole China during 1973-2014 using random forest model	10.1016/j.chemosphere.2020.125839
Klimenko NS, Tyakht AV, Toshchakov SV, Shevchenko MA, Korzhenkov AA, Afshinnekoo E, Mason CE, Alexeev DG.	Co-occurrence patterns of bacteria within microbiome of Moscow subway	10.1016/j.csbj.2020.01.007
Jiménez-Ruiz S, García-Bocanegra I, Acevedo P, Espunyes J, Triguero-Ocaña R, Cano-Terriza D, Torres-Sánchez MJ, Vicente J, Risalde MÁ.	A survey of shared pathogens at the domestic-wild ruminants' interface in Doñana National Park (Spain)	10.1111/tbed.14126
Medkour H, Amona I, Laidoudi Y, Davoust B, Bitam I, Levasseur A, Akiana J, Diatta G, Pacheco L, Gorsane S, Sokhna C, Hernandez-Aguilar RA, Barciela A, Fenollar F, Raoult D, Mediannikov O.	Parasitic Infections in African Humans and Non-Human Primates	10.3390/pathogens9070561
Posthuma L, Dyer SD, de Zwart D, Kapo K, Holmes CM, Burton GA Jr.	Eco-epidemiology of aquatic ecosystems: Separating chemicals from multiple stressors	10.1016/j.scitotenv.2016.06.242
Barbazzeni B, Haider S, Friebe M.	Engaging Through Awareness: Purpose-Driven Framework Development to Evaluate and Develop Future Business Strategies With Exponential Technologies Toward Healthcare Democratization	10.3389/fpubh.2022.851380
Haghi M, Benis A, Deserno TM.	Accident & Emergency Informatics and One Digital Health	10.1055/s-0042-1742506
Das Kangabam R, Govindaraju M.	Anthropogenic activity-induced water quality degradation in the Loktak lake, a Ramsar site in the Indo-Burma biodiversity hotspot	10.1080/09593330.2017.1378267
Pellicanò F, D'Orsi L, De Gaetano A, Panunzi S.	A population approach for the estimation of methylmercury ToxicoKinetics in red mullets	10.1016/j.taap.2021.115679
Rojo J, Oteros J, Picornell A, Maya-Manzano JM, Damialis A, Zink K, Werchan M, Werchan B, Smith M, Menzel A, Timpf S, Traidl-Hoffmann C, Bergmann KC, Schmidt-Weber CB, Buters J.	Effects of future climate change on birch abundance and their pollen load	10.1111/gcb.15824
Richards DJ, Renaud L, Agarwal N, Starr Hazard E, Hyde J, Hardiman G.	De Novo Hepatic Transcriptome Assembly and Systems Level Analysis of Three Species of Dietary Fish, Sardinops sagax, Scomber japonicus, and Pleuronichthys verticalis	10.3390/genes9110521
Bigot-Clivot A, La Carbona S, Cazeaux C, Durand L, Géba E, Le Foll F, Xuereb B, Chalghmi H, Dubey JP, Bastien F, Bonnard I, Palos Ladeiro M, Escotte-Binet S, Aubert D, Villena I, Geffard A.	Blue mussel (Mytilus edulis)-A bioindicator of marine water contamination by protozoa: Laboratory and in situ approaches	10.1111/jam.15185
Sicard P, De Marco A, Dalstein-Richier L, Tagliaferro F, Renou C, Paoletti E.	An epidemiological assessment of stomatal ozone flux-based critical levels for visible ozone injury in Southern European forests	10.1016/j.scitotenv.2015.09.113
Methneni N, González JAM, Van Loco J, Anthonissen R, de Maele JV, Verschaeve L, Fernandez-Serrano M, Mansour HB.	Ecotoxicity profile of heavily contaminated surface water of two rivers in Tunisia	10.1016/j.etap.2020.103550
Song H, Yi S, Kim WH, Guk JH, Ha M, Kwak I, Han J, Yeon SC, Cho S.	Environmental Perturbations during the Rehabilitation of Wild Migratory Birds Induce Gut Microbiome Alteration and Antibiotic Resistance Acquisition	10.1128/spectrum.01163-22
Overholt EP, Hall SR, Williamson CE, Meikle CK, Duffy MA, Cáceres CE.	Solar radiation decreases parasitism in Daphnia	10.1111/j.1461-0248.2011.01707.x
Whitlaw JT, Chaniotis BN.	Palm trees and Chagas' disease in Panama	10.4269/ajtmh.1978.27.873
Arruda-Santos RH, Costa BVMD, Carvalho PSM, Zanardi-Lamardo E.	Sewage contamination assessment in an urbanized tropical estuary in Northeast Brazil using elemental, isotopic and molecular proxies	10.1016/j.envpol.2022.120726
Kapperud G, Espeland G, Wahl E, Walde A, Herikstad H, Gustavsen S, Tveit I, Natås O, Bevanger L, Digranes A.	Factors associated with increased and decreased risk of Campylobacter infection: a prospective case-control study in Norway	10.1093/aje/kwg139
Fanigliulo A, Pacella R, Comes S, Crescenzi A.	Three years survey of Tomato yellow leaf curl Sardinia virus reservoir weed hosts in southern Italy
Khan W, Noor-Un-Nisa, Rafiq N, Masood Z, Salim Ahmed M, Ur Rahman H, Kabir M, Ghaffar R, Naz A, Ali Shah MI.	Zoonotic and non-zoonotic helminths in black rats of rain-fed and irrigated areas of Swat, Khyber Pakhtunkhwa, Pakistan	10.1016/j.sjbs.2021.01.022
Gokul EA, Raitsos DE, Gittings JA, Alkawri A, Hoteit I.	Remotely sensing harmful algal blooms in the Red Sea	10.1371/journal.pone.0215463
Hill DE, Dubey JP, Baroch JA, Swafford SR, Fournet VF, Hawkins-Cooper D, Pyburn DG, Schmit BS, Gamble HR, Pedersen K, Ferreira LR, Verma SK, Ying Y, Kwok OC, Feidas H, Theodoropoulos G.	Surveillance of feral swine for Trichinella spp. and Toxoplasma gondii in the USA and host-related factors associated with infection	10.1016/j.vetpar.2014.07.026
de Almeida Rodrigues P, Ferrari RG, Kato LS, Hauser-Davis RA, Conte-Junior CA.	A Systematic Review on Metal Dynamics and Marine Toxicity Risk Assessment Using Crustaceans as Bioindicators	10.1007/s12011-021-02685-3
Caballero-Gómez J, Rivero-Juarez A, Zorrilla I, López G, Nájera F, Ulrich RG, Ruiz-Rubio C, Salcedo J, Rivero A, Paniagua J, García-Bocanegra I.	Hepatitis E virus in the endangered Iberian lynx (Lynx pardinus)	10.1111/tbed.14624
Tlili I, Caria G, Ouddane B, Ghorbel-Abid I, Ternane R, Trabelsi-Ayadi M, Net S.	Simultaneous detection of antibiotics and other drug residues in the dissolved and particulate phases of water by an off-line SPE combined with on-line SPE-LC-MS/MS: Method development and application	10.1016/j.scitotenv.2016.04.101
Wolterbeek B.	Biomonitoring of trace element air pollution: principles, possibilities and perspectives	10.1016/s0269-7491(02)00124-0
Teherani A, Nicastro T, St Clair M, Nordby JC, Nikjoo A, Collins S, Irani A, Zakaras J, Weiser SD.	Faculty Development for Education for Sustainable Health Care: A University System-Wide Initiative to Transform Health Professional Education	10.1097/ACM.0000000000005137
Obsomer V, Wirtgen M, Linden A, Claerebout E, Heyman P, Heylen D, Madder M, Maris J, Lebrun M, Tack W, Lempereur L, Hance T, Van Impe G.	Spatial disaggregation of tick occurrence and ecology at a local scale as a preliminary step for spatial surveillance of tick-borne diseases: general framework and health implications in Belgium	10.1186/1756-3305-6-190
Berry K, Bayham J, Meyer SR, Fenichel EP.	The allocation of time and risk of Lyme: A case of ecosystem service income and substitution effects	10.1007/s10640-017-0142-7
He X, Zeng D.	[Applied ecology: retrospect and prospect]
Zizi M, Heyman P, Vandenvelde C.	The assessment of human health risks from rodent-borne diseases by means of ecological studies of rodent reservoirs
Manubolu M, Lee J, Riedl KM, Kua ZX, Collart LP, Ludsin SA.	Optimization of extraction methods for quantification of microcystin-LR and microcystin-RR in fish, vegetable, and soil matrices using UPLC-MS/MS	10.1016/j.hal.2018.04.009
Roguet A, Newton RJ, Eren AM, McLellan SL.	Guts of the Urban Ecosystem: Microbial Ecology of Sewer Infrastructure	10.1128/msystems.00118-22
Yim UH, Hong S, Lee C, Kim M, Jung JH, Ha SY, An JG, Kwon BO, Kim T, Lee CH, Yu OH, Choi HW, Ryu J, Khim JS, Shim WJ.	Rapid recovery of coastal environment and ecosystem to the Hebei Spirit oil spill's impact	10.1016/j.envint.2019.105438
Cao Y, Han D, Zhang Y, Zhang K, Du N, Tong W, Li G, Zheng H, Liu C, Gao F, Tong G.	Identification of one novel epitope targeting p54 protein of African swine fever virus using monoclonal antibody and development of a capable ELISA	10.1016/j.rvsc.2021.10.008
Pérez-Flores J, Charruau P, Cedeño-Vázquez R, Atilano D.	Evidence for Wild Crocodiles as a Risk for Human Leptospirosis, Mexico	10.1007/s10393-016-1196-7
Moubset O, François S, Maclot F, Palanga E, Julian C, Claude L, Fernandez E, Rott P, Daugrois JH, Antoine-Lorquin A, Bernardo P, Blouin AG, Temple C, Kraberger S, Fontenele RS, Harkins GW, Ma Y, Marais A, Candresse T, Chéhida SB, Lefeuvre P, Lett JM, Varsani A, Massart S, Ogliastro M, Martin DP, Filloux D, Roumagnac P.	Virion-Associated Nucleic Acid-Based Metagenomics: A Decade of Advances in Molecular Characterization of Plant Viruses	10.1094/PHYTO-03-22-0096-RVW
Ali W, Aslam MW, Feng C, Junaid M, Ali K, Li S, Chen Z, Yu Z, Rasool A, Zhang H.	Unraveling prevalence and public health risks of arsenic, uranium and co-occurring trace metals in groundwater along riverine ecosystem in Sindh and Punjab, Pakistan	10.1007/s10653-019-00278-7
Gray DJ, Thrift AP, Williams GM, Zheng F, Li YS, Guo J, Chen H, Wang T, Xu XJ, Zhu R, Zhu H, Cao CL, Lin DD, Zhao ZY, Li RS, Davis GM, McManus DP.	Five-year longitudinal assessment of the downstream impact on schistosomiasis transmission following closure of the Three Gorges Dam	10.1371/journal.pntd.0001588
Walsh CM, Gebert MJ, Delgado-Baquerizo M, Maestre FT, Fierer N.	A Global Survey of Mycobacterial Diversity in Soil	10.1128/AEM.01180-19
Hurníková Z, Miterpáková M, Chovancová B.	The important zoonoses in the protected areas of the Tatra National Park (TANAP)
Husain T, Chaudhary JR.	Human health risk assessment due to global warming--a case study of the Gulf countries	10.3390/ijerph5040204
Anganova EV, Savchenkov MF, Stepanenko LA, Savilov ED.	[Microbiological monitoring of opportunistic Enterobacteriaceae of the Lena river]
Biedunkiewicz A, Kowalska K, Schulz L, Stojek K, Dynowska M, Ejdys E, Sucharzewska E, Kubiak D.	Mycological monitoring of selected aquatic ecosystems in the context of epidemiological hazards. Drinking water
Kakkar M, Chaturvedi S, Saxena VK, Dhole TN, Kumar A, Rogawski ET, Abbas S, Venkataramanan VV, Chatterjee P.	Identifying sources, pathways and risk drivers in ecosystems of Japanese Encephalitis in an epidemic-prone north Indian district	10.1371/journal.pone.0175745
Horton DL, Breed AC, Arnold ME, Smith GC, Aegerter JN, McElhinney LM, Johnson N, Banyard AC, Raynor R, Mackie I, Denwood MJ, Mellor DJ, Swift S, Racey PA, Fooks AR.	Between roost contact is essential for maintenance of European bat lyssavirus type-2 in Myotis daubentonii bat reservoir: 'The Swarming Hypothesis'	10.1038/s41598-020-58521-6
Gonzalez JP, Herbreteau V, Morvan J, Leroy EM.	Ebola virus circulation in Africa: a balance between clinical expression and epidemiological silence
Bennett J, Poulin R, Presswell B.	Large-scale genetic investigation of nematode diversity and their phylogenetic patterns in New Zealand's marine animals	10.1017/S003118202200138X
Rodríguez-Negrete EA, Morales-Aguilar JJ, Domínguez-Duran G, Torres-Devora G, Camacho-Beltrán E, Leyva-López NE, Voloudakis AE, Bejarano ER, Méndez-Lozano J.	High-Throughput Sequencing Reveals Differential Begomovirus Species Diversity in Non-Cultivated Plants in Northern-Pacific Mexico	10.3390/v11070594
Furley TH, Brodeur J, Silva de Assis HC, Carriquiriborde P, Chagas KR, Corrales J, Denadai M, Fuchs J, Mascarenhas R, Miglioranza KS, Miguez Caramés DM, Navas JM, Nugegoda D, Planes E, Rodriguez-Jorquera IA, Orozco-Medina M, Boxall AB, Rudd MA, Brooks BW.	Toward sustainable environmental quality: Identifying priority research questions for Latin America	10.1002/ieam.2023
Polley L.	Navigating parasite webs and parasite flow: emerging and re-emerging parasitic zoonoses of wildlife origin	10.1016/j.ijpara.2005.07.003
Koepper S, Nuryati S, Palm HW, Wild C, Yulianto I, Kleinertz S.	Metazoan endoparasite fauna and feeding ecology of commercial fishes from Java, Indonesia	10.1007/s00436-021-07377-4
Chiari M, Ferrari N, Giardiello D, Avisani D, Pacciarini ML, Alborali L, Zanoni M, Boniotti MB.	Spatiotemporal and Ecological Patterns of Mycobacterium microti Infection in Wild Boar (Sus scrofa)	10.1111/tbed.12313
Skov J, Kania PW, Dalsgaard A, Jørgensen TR, Buchmann K.	Life cycle stages of heterophyid trematodes in Vietnamese freshwater fishes traced by molecular and morphometric methods	10.1016/j.vetpar.2008.10.088
Wu Q, Chen L, Zhang Q, Jin X, Tang L, Zhang X, Liu Y, Li J, Pei J, Zhu Q, Jin S, Zhao Q, Shen J, Zhao Z, Jin Y, He H, Gu X, Yang M.	Sarcoptic mange is an emerging threat to biodiversity in the Qinling Mountains in China	10.1111/tbed.14741
He Y, Guo C, Lv J, Deng Y, Xu J.	Occurrence, sources, and ecological risks of three classes of insecticides in sediments of the Liaohe River basin, China	10.1007/s11356-021-15060-5
Vosloo S, Huo L, Anderson CL, Dai Z, Sevillano M, Pinto A.	Evaluating de Novo Assembly and Binning Strategies for Time Series Drinking Water Metagenomes	10.1128/Spectrum.01434-21
Jaff DA, Cooper OR, Fiore AM, Henderson BH, Tonnesen GS, Russell AG, Henze DK, Langford AO, Lin M, Moore T.	Scientific assessment of background ozone over the U.S.: Implications for air quality management	10.1525/elementa.309
Smith LN, Waltzek TB, Rotstein DS, Francis-Floyd R, Walsh MT, Wellehan JF, Gerhold R, Chapman AE, de Wit M.	Disseminated toxoplasmosis Toxoplasma gondii in a wild Florida manatee Trichechus manatus latirostris and seroprevalence in two wild populations	10.3354/dao03055
Lembo T, Hampson K, Haydon DT, Craft M, Dobson A, Dushoff J, Ernest E, Hoare R, Kaare M, Mlengeya T, Mentzel C, Cleaveland S.	Exploring reservoir dynamics: a case study of rabies in the Serengeti ecosystem	10.1111/j.1365-2664.2008.01468.x
Tamburis O, Giannino F, D'Arco M, Tocchi A, Esposito C, Di Fiore G, Piscopo N, Esposito L.	A Night at the OPERA: A Conceptual Framework for an Integrated Distributed Sensor Network-Based System to Figure out Safety Protocols for Animals under Risk of Fire	10.3390/s20092538
Leclerc H, Moreau A.	Microbiological safety of natural mineral water	10.1111/j.1574-6976.2002.tb00611.x
Cieniewicz EJ, Pethybridge SJ, Loeb G, Perry K, Fuchs M.	Insights Into the Ecology of Grapevine red blotch virus in a Diseased Vineyard	10.1094/PHYTO-07-17-0239-R
Buratti FM, Manganelli M, Vichi S, Stefanelli M, Scardala S, Testai E, Funari E.	Cyanotoxins: producing organisms, occurrence, toxicity, mechanism of action and human health toxicological risk evaluation	10.1007/s00204-016-1913-6
Fenichel EP, Tsao JI, Jones ML.	Modeling fish health to inform research and management: Renibacterium salmoninarum dynamics in Lake Michigan	10.1890/08-0564.1
Mäklin T, Thorpe HA, Pöntinen AK, Gladstone RA, Shao Y, Pesonen M, McNally A, Johnsen PJ, Samuelsen Ø, Lawley TD, Honkela A, Corander J.	Strong pathogen competition in neonatal gut colonisation	10.1038/s41467-022-35178-5
Combe M, Gozlan RE, Jagadesh S, Velvin CJ, Ruffine R, Demar MP, Couppié P, Djossou F, Nacher M, Epelboin L.	Comparison of Mycobacterium ulcerans (Buruli ulcer) and Leptospira sp. (Leptospirosis) dynamics in urban and rural settings	10.1371/journal.pntd.0007074
Cantillo-Barraza O, Chaverra D, Marcet P, Arboleda-Sánchez S, Triana-Chávez O.	Trypanosoma cruzi transmission in a Colombian Caribbean region suggests that secondary vectors play an important epidemiological role	10.1186/1756-3305-7-381
Stronen AV, Molnar B, Ciucci P, Darimont CT, Grottoli L, Paquet PC, Sallows T, Smits JEG, Bryan HM.	Cross-continental comparison of parasite communities in a wide-ranging carnivore suggests associations with prey diversity and host density	10.1002/ece3.7837
Almberg ES, Cross PC, Smith DW.	Persistence of canine distemper virus in the Greater Yellowstone ecosystem's carnivore community	10.1890/09-1225.1
Ahmed A, Makame J, Robert F, Julius K, Mecky M.	Sero-prevalence and spatial distribution of Rift Valley fever infection among agro-pastoral and pastoral communities during Interepidemic period in the Serengeti ecosystem, northern Tanzania	10.1186/s12879-018-3183-9
Zhang YJ; Abulikemu; Wang C, Luo T; Abulimiti; Guo R; Azati; Meng WW.	[Epidemics and risk factors of plague in Junggar Basin, Xinjiang Uygur Autonomous Region, 2007-2016]	10.3760/cma.j.issn.0254-6450.2017.10.020
Gao Z, Song H, Dong H, Ji X, Lei Z, Tian Y, Wu Y, Zou H.	Comparative analysis of intestinal flora between rare wild red-crowned crane and white-naped crane	10.3389/fmicb.2022.1007884
García-Bocanegra I, Camacho-Sillero L, Caballero-Gómez J, Agüero M, Gómez-Guillamón F, Manuel Ruiz-Casas J, Manuel Díaz-Cao J, García E, José Ruano M, de la Haza R.	Monitoring of emerging myxoma virus epidemics in Iberian hares (Lepus granatensis) in Spain, 2018-2020	10.1111/tbed.13781
Krtinić B, Ludoški J, Milankov V.	Multi-character approach reveals a discordant pattern of phenotypic variation during ontogeny in Culex pipiens biotypes (Diptera: Culicidae)	10.1017/S0007485314000832
Kilbourn AM, Karesh WB, Wolfe ND, Bosi EJ, Cook RA, Andau M.	Health evaluation of free-ranging and semi-captive orangutans (Pongo pygmaeus pygmaeus) in Sabah, Malaysia	10.7589/0090-3558-39.1.73
Camacho-Sillero L, Cardoso B, Beato-Benítez A, Gómez-Guillamón F, Díaz-Cao JM, Jiménez-Martín D, Caballero-Gómez J, Castro-Scholten S, Cano-Terriza D, García-Bocanegra I.	Spatiotemporal monitoring of myxomatosis in European wild rabbit (Oryctolagus cuniculus) in Spanish Mediterranean ecosystems	10.1111/tbed.14709
Alonso R, Ruiz M, Lovera R, Montes De Oca DP, Cavia R, Sánchez JP.	Norway rat (Rattus norvegicus) ectoparasites in livestock production systems from central Argentina: Influencing factors on parasitism	10.1016/j.actatropica.2019.105299
Rweyemamu M, Roeder P, Mackay D, Sumption K, Brownlie J, Leforban Y, Valarcher JF, Knowles NJ, Saraiva V.	Epidemiological patterns of foot-and-mouth disease worldwide	10.1111/j.1865-1682.2007.01013.x
Roche B, Guégan JF.	Ecosystem dynamics, biological diversity and emerging infectious diseases	10.1016/j.crvi.2011.02.008
Xue-Juan W, Hao W, Cai-Ying G, Xin-Ying L, Hong-Yan J, Li W, Xiao-Ling G, Wan-Ying L, Wen-Juan G, Wan-Nian L.	Impact of an intelligent chronic disease management system on patients with type 2 diabetes mellitus in a Beijing community	10.1186/s12913-018-3610-z
Biteye B, Fall AG, Ciss M, Seck MT, Apolloni A, Fall M, Tran A, Gimonneau G.	Ecological distribution and population dynamics of Rift Valley fever virus mosquito vectors (Diptera, Culicidae) in Senegal	10.1186/s13071-017-2591-9
Pretorius M, Markotter W, Keith M.	Assessing the extent of land-use change around important bat-inhabited caves	10.1186/s40850-021-00095-5
Manson AL, Van Tyne D, Straub TJ, Clock S, Crupain M, Rangan U, Gilmore MS, Earl AM.	Chicken Meat-Associated Enterococci: Influence of Agricultural Antibiotic Use and Connection to the Clinic	10.1128/AEM.01559-19
Campos JBV, André MR, Gonçalves LR, Freschi CR, Santos FM, de Oliveira CE, Piranda EM, de Andrade GB, Macedo GC, Machado RZ, Herrera HM.	Assessment of equine piroplasmids in the Nhecolândia sub-region of Brazilian Pantanal wetland using serological, parasitological, molecular, and hematological approaches	10.1016/j.ttbdis.2019.03.002
Parvez SM, Hasan SS, Knibbs LD, Jahan F, Rahman M, Raqib R, Islam N, Aich N, Moniruzzaman M, Islam Z, Fujimura M, Sly PD.	Ecological Burden of e-Waste in Bangladesh-an Assessment to Measure the Exposure to e-Waste and Associated Health Outcomes: Protocol for a Cross-sectional Study	10.2196/38201

## Sheet: Web of Science
AUTHORS	TITLES	DOI	1064
Morand, S; Lajaunie, C	Linking Biodiversity with Health and Well-being: Consequences of Scientific Pluralism for Ethics, Values and Responsibilities	10.1007/s41649-019-00076-4
Aguirre, AA; Gore, ML; Kammer-Kerwick, M; Curtin, KM; Heyns, A; Preiser, W; Shelley, LI	Opportunities for Transdisciplinary Science to Mitigate Biosecurity Risks From the Intersectionality of Illegal Wildlife Trade With Emerging Zoonotic Pathogens	10.3389/fevo.2021.604929
Smith, KM; Machalaba, CM; Jones, H; Caceres, P; Popovic, M; Olival, KJ; Ben Jebara, K; Karesh, WB	Wildlife hosts for OIE-Listed diseases: considerations regarding global wildlife trade and host-pathogen relationships	10.1002/vms3.57
Rush, ER; Dale, E; Aguirre, AA	Illegal Wildlife Trade and Emerging Infectious Diseases: Pervasive Impacts to Species, Ecosystems and Human Health	10.3390/ani11061821
He, JY; Guo, ZY; Yang, P; Cao, CL; Xu, J; Zhou, XN; Li, SZ	Social insights on the implementation of One Health in zoonosis prevention and control: a scoping review	10.1186/s40249-022-00976-y
Cumming, GS	Risk Mapping for Avian Influenza: a Social-Ecological Problem
McMichael, AJ; Butler, CD; Dixon, J	Climate change, food systems and population health risks in their eco-social context	10.1016/j.puhe.2014.11.013
Woldehanna, S; Zimicki, S	An expanded One Health model: Integrating social science and One Health to inform study of the human-animal interface	10.1016/j.socscimed.2014.10.059
Graham, H; White, PCL	Social determinants and lifestyles: integrating environmental and public health perspectives	10.1016/j.puhe.2016.09.019
Soare, C; Garcia-Ara, A; Seguino, A; Uys, M; Thomas, LF	Maximising Societal Benefit From the Control of Neglected Zoonoses: Identifying Synergies and Trade-Offs in the Control of Taenia solium	10.3389/fvets.2021.794257
Vila, M; Hulme, PE	Non-native Species, Ecosystem Services, and Human Well-Being	10.1007/978-3-319-45121-3_1
Velosa, JEP; Sanchez, SR; Marin, AM; Becerra, NMC	Prevention of exposure to zoonoses in rural Latin America: Social ecological factors in a diverse regional context	10.1016/j.onehlt.2022.100444
Pourhasanzade, F; Iyer, S; Tjendra, J; Landor, L; Vage, S	Individual-based model highlights the importance of trade-offs for virus-host population dynamics and long-term co-existence	10.1371/journal.pcbi.1010228
Millington, MD; Holmes, BJ; Balcombe, SR	Systematic review of the Australian freshwater ornamental fish industry: the need for direct industry monitoring	10.3391/mbi.2022.13.2.09
Harrison, ME; Cheyne, SM; Darma, F; Ribowo, DA; Limin, SH; Struebig, MJ	Hunting of flying foxes and perception of disease risk in Indonesian Borneo	10.1016/j.biocon.2011.06.021
Brandao, MDL; Cosenza, GP; Pereira, FL; Vasconcelos, AS; Fagg, CW	Changes in the trade in native medicinal plants in Brazilian public markets	10.1007/s10661-013-3081-y
Cleaveland, S; Borner, M; Gislason, M	Ecology and conservation: contributions to One Health	10.20506/rst.33.2.2307
Morris, JL; Cottrell, S; Fettig, CJ; DeRose, RJ; Mattor, KM; Carter, VA; Clear, J; Clement, J; Hansen, WD; Hicke, JA; Higuera, PE; Seddon, AWR; Seppa, H; Sherriff, RL; Stednick, JD; Seybold, SJ	Bark beetles as agents of change in social-ecological systems	10.1002/fee.1754
Wheatley, B; Wheatley, MA	Methylmercury and the health of indigenous peoples: a risk management challenge for physical and social sciences and for public health policy	10.1016/S0048-9697(00)00546-5
Jeleff, M; Lehner, L; Giles-Vernick, T; Duckers, MLA; Napier, AD; Jirovsky-Platter, E; Kutalek, R	Vulnerability and One Health assessment approaches for infectious threats from a social science perspective: a systematic scoping review
Thorn, JPR; Klein, JA; Steger, C; Hopping, KA; Capitani, C; Tucker, CM; Nolin, AW; Reid, RS; Seidl, R; Chitale, VS; Marchant, R	A systematic review of participatory scenario planning to envision mountain social-ecological systems futures	10.5751/ES-11608-250306
Gavin, B	Sustainable Development of China's Rare Earth Industry within and without the WTO
Dzingirai, V; Bukachi, S; Leach, M; Mangwanya, L; Scoones, I; Wilkinson, A	Structural drivers of vulnerability to zoonotic disease in Africa	10.1098/rstb.2016.0169
Birat, JP	The environment and materials, from the standpoints of ethics, social sciences, law and politics	10.1051/mattech/2018067
Guilder, J; Copp, GH; Thrush, MA; Stinton, N; Murphy, D; Murray, J; Tidbury, HJ	Threats to UK freshwaters under climate change: Commonly traded aquatic ornamental species and their potential pathogens and parasites	10.3897/neobiota.76.80215
Horwitz, P; Finlayson, CM	Wetlands as Settings for Human Health: Incorporating Ecosystem Services and Health Impact Assessment into Water Resource Management	10.1525/bio.2011.61.9.6
Lancelot, R; Beral, M; Rakotoharinome, VM; Andriamandimby, SF; Heraud, JM; Coste, C; Apolloni, A; Squarzoni-Diaw, C; de La Rocque, S; Formenty, PBH; Bouyer, J; Wint, GRW; Cardinale, E	Drivers of Rift Valley fever epidemics in Madagascar	10.1073/pnas.1607948114
Kim, J; Richardson, V	The Impact of Poverty, Chronic Illnesses, and Health Insurance Status on Out-of-Pocket Health Care Expenditures in Later Life	10.1080/00981389.2014.955940
Shi, QM; Herbert, C; Ward, DV; Simin, K; McCormick, BA; Ellison, RT; Zai, AH	COVID-19 Variant Surveillance and Social Determinants in Central Massachusetts: Development Study	10.2196/37858
Paola, NZL; Torgerson, PR; Hartnack, S	Alternative Paradigms in Animal Health Decisions: A Framework for Treating Animals Not Only as Commodities	10.3390/ani12141845
Brinda, EM; Attermann, J; Gerdtham, UG; Enemark, U	Socio-economic inequalities in health and health service use among older adults in India: results from the WHO Study on Global AGEing and adult health survey	10.1016/j.puhe.2016.08.005
Lowicki, D; Piotrowska, S	Monetary valuation of road noise. Residential property prices as an indicator of the acoustic climate quality	10.1016/j.ecolind.2015.01.002
Vijay, V; Field, CR; Gollnow, F; Jones, KK	Using internet search data to understand information seeking behavior for health and conservation topics during the COVID-19 pandemic*	10.1016/j.biocon.2021.109078
Hasler, B; Hiby, E; Gilbert, W; Obeyesekere, N; Bennani, H; Rushton, J	A One Health Framework for the Evaluation of Rabies Control Programmes: A Case Study from Colombo City, Sri Lanka	10.1371/journal.pntd.0003270
Kone, GK; Lalou, R; Audibert, M; Lafarge, H; Dos Santos, S; Ndonky, A; Le Hesran, JY	Use of health care among febrile children from urban poor households in Senegal: does the neighbourhood have an impact?	10.1093/heapol/czu144
Kousoulis, AA; Grant, I	SPEECH: A literature based framework for the study of past epidemics	10.1016/j.jiph.2022.01.010
Yang, B; Li, MH; Li, SJ	Design-with-Nature for Multifunctional Landscapes: Environmental Benefits and Social Barriers in Community Development	10.3390/ijerph10115433
Zinsstag, J; Schelling, E; Waltner-Toews, D; Tanner, M	From one medicine to one health and systemic approaches to health and well-being	10.1016/j.prevetmed.2010.07.003
Kuhar, SE; Nierenberg, K; Kirkpatrick, B; Tobin, GA	Public Perceptions of Florida Red Tide Risks	10.1111/j.1539-6924.2009.01228.x
Daume, S	Mining Twitter to monitor invasive alien species - An analytical framework and sample information topologies	10.1016/j.ecoinf.2015.11.014
Miksyuk, AA; Ishkhanova, K	MOSCOW PARKS: BETWEEN NATURE AND ENTERTAINMENT
Serra-Cobo, J; Lopez-Roig, M	Bats and Emerging Infections: An Ecological and Virological Puzzle	10.1007/5584_2016_131
Sips, GJ; Dirven, MJG; Donkervoort, JT; van Kolfschoten, FM; Schapendonk, CME; Phan, MVT; Bloem, A; van Leeuwen, AF; Trompenaars, ME; Koopmans, MPG; van der Eijk, AA; de Graaf, M; Fanoy, EB	Norovirus outbreak in a natural playground: A One Health approach	10.1111/zph.12689
Li, JY; Nassauer, JI	Technology in support of nature-based solutions requires understanding everyday experiences	10.5751/ES-12838-260435
Loring, PA; Hinzman, MS; Neufeld, H	Can people be sentinels of sustainability? Identifying the linkages among ecosystem health and human well-being	10.1139/facets-2016-0022
Constant, NL; Swanepoel, LH; Williams, ST; Soarimalala, V; Goodman, SM; Massawe, AT; Mulungu, LS; Makundi, RH; Mdangi, ME; Taylor, PJ; Belmain, SR	Comparative assessment on rodent impacts and cultural perceptions of ecologically based rodent management in 3 Afro-Malagasy farming regions	10.1111/1749-4877.12447
Paige, SB; Malave, C; Mbabazi, E; Mayer, J; Goldberg, TL	Uncovering zoonoses awareness in an emerging disease 'hotspot'	10.1016/j.socscimed.2014.07.058
Kousis, M	Ecological marginalization in rural areas: Actors, impacts, responses	10.1111/1467-9523.00065
Volenzo, TE; Odiyo, J	Ecological Public Health and Participatory Planning and Assessment Dilemmas: The Case of Water Resources Management	10.3390/ijerph15081635
Zamfir, N; Zamfir, P	ASSESSMENT OF IMPACT OF THE UKRAINE'S HYDRO POWER EXPANDING PROGRAM ON SUSTAINABLE DEVELOPMENT OF AQUATIC ECOSYSTEMS IN THE BLACK SEA REGION
Cascio, A; Bosilkovski, M; Rodriguez-Morales, AJ; Pappas, G	The socio-ecology of zoonotic infections	10.1111/j.1469-0691.2010.03451.x
He, MY; Lin, YJ; Kao, YL; Kuo, P; Grauffel, C; Lim, C; Cheng, YS; Chou, HHD	Sensitive and Specific Cadmium Biosensor Developed by Reconfiguring Metal Transport and Leveraging Natural Gene Repositories	10.1021/acssensors.0c02204
Queenan, K; Hasler, B; Rushton, J	A One Health approach to antimicrobial resistance surveillance: is there a business case for it?	10.1016/j.ijantimicag.2016.06.014
McIntyre, KM; Vogler, B; Chantziaras, I; Coelho, AC; Diez, JG; Esteves, A; Igrejas, G; Lurz, P; Martins, SB; Mastin, A; Murray, A; Parnell, SR; Poeta, P; Ramos, S; Saraiva, C; Speranza, CI; McMahon, BJ	Assessing the ecological dimension of One Health
Liu, YS; Wang, ZY; Shan, ZR	Research on Evaluation and Optimization Strategies of Cultural Ecosystem Services of Rural Water Spaces in Suzhou	10.15302/J-LAF-1-020044
Terraube, J; Fernandez-Llamazares, A	Strengthening protected areas to halt biodiversity loss and mitigate pandemic risks
Jiang, JL; Chen, E; Yan, S; Lerman, K; Ferrara, E	Political polarization drives online conversations about COVID-19 in the United States	10.1002/hbe2.202
Saylors, KE; Mouiche, MM; Lucas, A; McIver, DJ; Matsida, A; Clary, C; Maptue, VT; Euren, JD; LeBreton, M; Tamoufe, U	Market characteristics and zoonotic disease risk perception in Cameroon bushmeat markets	10.1016/j.socscimed.2020.113358
Shkarupa, OV; Kharchenko, MO	Integrated Assessment of Environmental Costs of National Economy: A Case Study
Versluijs, CW; de Cleen, M; van Wijnen, HJ; van den Broek, HH; Mulder, HFMM	The national potentially polluted sites database as input for a societal cost benefit analysis of the soil remediation operation in the Netherlands
Basso, C; da Rosa, EG; Romero, S; Gonzalez, C; Lairihoy, R; Roche, I; Caffera, RM; da Rosa, R; Calfani, M; Alfonso-Sierra, E; Petzold, M; Kroeger, A; Sommerfeld, J	Improved dengue fever prevention through innovative intervention methods in the city of Salto, Uruguay	10.1093/trstmh/tru183
Martins, SB; Rushton, J; Stark, KDC	Economics of zoonoses surveillance in a 'One Health' context: an assessment of Campylobacter surveillance in Switzerland	10.1017/S0950268816003320
Coffin, JL; Monje, F; Asiimwe-Karimu, G; Amuguni, HJ; Odoch, T	A One Health, participatory epidemiology assessment of anthrax (Bacillus anthracis) management in Western Uganda	10.1016/j.socscimed.2014.07.037
Moseley, D; Connolly, T; Sing, L; Watts, K	Developing an indicator for the physical health benefits of recreation in woodlands	10.1016/j.ecoser.2017.12.008
Scherer, LD; McPhetres, J; Pennycook, G; Kempe, A; Allen, LA; Knoepke, CE; Tate, CE; Matlock, DD	Who Is Susceptible to Online Health Misinformation? A Test of Four Psychosocial Hypotheses	10.1037/hea0000978
Pittiglio, C; Shadomy, S; El Idrissi, A; Soumare, B; Lubroth, J; Makonnen, Y	Seasonality and Ecological Suitability Modelling for Anthrax (Bacillus anthracis) in Western Africa	10.3390/ani12091146
Paul, MC; Rukkwamsuk, T; Tulayakul, P; Suprasert, A; Roger, F; Bertagnoli, S; Goutard, F	INTERRISK: AN INTERNATIONAL ONE HEALTH MASTER PROGRAM IN SOUTHEAST ASIA
Magalhaes, KM; Barros, KVD; de Lima, MCS; Rocha-Barreira, CD; Rosa, JS; Soares, MD	Oil spill + COVID-19: A disastrous year for Brazilian seagrass conservation	10.1016/j.scitotenv.2020.142872
Burger, J; Gochfeld, M; Kosson, DS; Brown, KG; Salisbury, J; Greenberg, M; Jeitner, C	Combining ecological, eco-cultural, and environmental justice parameters to create Eco-EJ indicators to monitor cultural and environmental justices for diverse communities around contaminated sites	10.1007/s10661-021-09535-8
Taruscio, D; Bermejo-Sanchez, E; Salerno, P; Mantovani, A	Primary prevention as an essential factor ensuring sustainability of health systems: the example of congenital anomalies	10.4415/ANN_19_03_11
Zubkova, V; Soshenko, M; Shmyrev, V	Dynamics of Medical and Demographic Indicators of Population Health in Conditions of a Technogenic Load in Sterlitamak District of the Republic of Bashkortostan
Marcotty, T; Thys, E; Conrad, P; Godfroid, J; Craig, P; Zinsstag, J; Meheus, F; Boukary, AR; Bade, MA; Sahibi, H; Filali, H; Hendrickx, S; Pissang, C; Van Herp, M; van der Roost, D; Thys, S; Hendrickx, D; Claes, M; Demeulenaere, T; van Mierlo, J; Dehoux, JP; Boelaert, M	Intersectoral collaboration between the medical and veterinary professions in low-resource societies: The role of research and training institutions	10.1016/j.cimid.2012.10.009
Winck, GR; Raimundo, RLG; Fernandes-Ferreira, H; Bueno, MG; D'Andrea, PS; Rocha, FL; Cruz, GLT; Vilar, EM; Brandao, M; Cordeiro, JLP; Andreazzi, CS	Socioecological vulnerability and the risk of zoonotic disease emergence in Brazil	10.1126/sciadv.abo5774
Gerges, F; Assaad, RH; Nassif, H; Bou-Zeid, E; Boufadel, MC	A perspective on quantifying resilience: Combining community and infrastructure capitals	10.1016/j.scitotenv.2022.160187
Yurova, Y; Shirokova, V	Geoecological Assessment of Anthropogenic Impacts on the Osetr River Basin	10.3390/geosciences10040121
Haapasaari, P; Ignatius, S; Pihlajamaki, M; Bryhn, A; Sarkki, S; Tuomisto, J; Nevalainen, L; Lehikoinen, A; Assmuth, T; Romakkaniemi, A; Peltonen, H; Kuikka, S	Integrated governance for managing multidimensional problems: Potentials, challenges, and arrangements	10.1016/j.marpol.2020.104276
Zhang, YB; Liu, Y; Zhai, KY	Identifying the Predictors of Community Acceptance of Waste Incineration Plants in Urban China: A Qualitative Analysis from a Public Perspective	10.3390/ijerph181910189
Rabaa, MA; Tue, NT; Phuc, TM; Carrique-Mas, J; Saylors, K; Cotten, M; Bryant, JE; Nghia, HDT; Cuong, NV; Pham, HA; Berto, A; Phat, VV; Dung, TTN; Bao, LH; Hoa, NT; Wertheim, H; Nadjm, B; Monagin, C; van Doorn, HR; Rahman, M; Tra, MPV; Campbell, JI; Boni, MF; Tam, PTT; Van der Hoek, L; Simmonds, P; Rambaut, A; Toan, TK; Chau, NVV; Hien, TT; Wolfe, N; Farrar, JJ; Thwaites, G; Kellam, P; Woolhouse, …	The Vietnam Initiative on Zoonotic Infections (VIZIONS): A Strategic Approach to Studying Emerging Zoonotic Infectious Diseases	10.1007/s10393-015-1061-0
Baragatti, M; Fournet, F; Henry, MC; Assi, S; Ouedraogo, H; Rogier, C; Salem, G	Social and environmental malaria risk factors in urban areas of Ouagadougou, Burkina Faso	10.1186/1475-2875-8-13
Thys, S; Mwape, KE; Lefevre, P; Dorny, P; Phiri, AM; Marcotty, T; Phiri, IK; Gabriel, S	Why pigs are free-roaming: Communities' perceptions, knowledge and practices regarding pig management and taeniosis/cysticercosis in a Taenia solium endemic rural area in Eastern Zambia	10.1016/j.vetpar.2016.05.029
Shandala, N; Kochetkov, OA; Ilin, LA; Savkin, MN; Kiselev, MF; Romanov, VV; Klimova, NB; Antipin, EB; Tutelyan, OE	Medical risk assessment	10.1007/1-4020-4649-9_18
Zucca, P; Rossmann, MC; Dodic, M; Ramma, Y; Matsushima, T; Seet, S; Holtze, S; Bremini, A; Fischinger, I; Morosetti, G; Sitzia, M; Furlani, R; Greco, O; Meddi, G; Zambotto, P; Meo, F; Pulcini, S; Palei, M; Zamaro, G	What Do Adolescents Know About One-Health and Zoonotic Risks? A School-Based Survey in Italy, Austria, Germany, Slovenia, Mauritius, and Japan	10.3389/fpubh.2021.658876
Wheeler, BW; Lovell, R; Higgins, SL; White, MP; Alcock, I; Osborne, NJ; Husk, K; Sabel, CE; Depledge, MH	Beyond greenspace: an ecological study of population general health and indicators of natural environment type and quality	10.1186/s12942-015-0009-5
Chowdhury, S; Aleem, MA; Khan, MSI; Hossain, ME; Ghosh, S; Rahman, MZ	Major zoonotic diseases of public health importance in Bangladesh	10.1002/vms3.465
Artmann, M; Sartison, K	The Role of Urban Agriculture as a Nature-Based Solution: A Review for Developing a Systemic Assessment Framework	10.3390/su10061937
Roberts, BR; White, MP; Davison, SMC; McMeel, O; Eatock, C; Kellett, P; Calewaert, JB; Fleming, LE	Public preferences for policy intervention to protect public health from maritime activities: A 14 European country study	10.1016/j.gloenvcha.2021.102397
Zinsstag, J; Crump, L; Winkler, MS	Biological threats from a 'One Health' perspective	10.20506/rst.36.2.2684
Rweyemamu, M; Kambarage, D; Karimuribo, E; Wambura, P; Matee, M; Kayembe, JM; Mweene, A; Neves, L; Masumu, J; Kasanga, C; Hang'ombe, B; Kayunze, K; Misinzo, G; Simuunza, M; Paweska, JT	Development of a One Health National Capacity in Africa The Southern African Centre for Infectious Disease Surveillance (SACIDS) One Health Virtual Centre Model	10.1007/82_2012_244
Edao, BM; Ameni, G; Assefa, Z; Berg, S; Whatmore, AM; Wood, JLN	Brucellosis in ruminants and pastoralists in Borena, Southern Ethiopia	10.1371/journal.pntd.0008461
Skyba, VP; Kopylova, OM; Vozniuk, NM; Likho, OA; Pryshchepa, AM; Budnik, ZM; Gromachenko, KY; Turchina, KP	Ecological risks in river basins: a comparative analysis of steppe and forest Ukrainian areas	10.15421/2021_46
Luk'yanets, AS; Bragin, AD	Assessing the Scale and Prospects of the Impact of Climate-Related Risks on Russia's Socio-Economic Development	10.15838/esc.2021.6.78.11
Asokan, GV; Vanitha, A	Disaster response under One Health in the aftermath of Nepal earthquake, 2015	10.1016/j.jegh.2016.03.001
Cheng, R; Mantovani, A; Frazzoli, C	Analysis of Food Safety and Security Challenges in Emerging African Food Producing Areas through a One Health Lens: The Dairy Chains in Mali	10.4315/0362-028X.JFP-15-561
Guerra, K; Koh, C; Prybutok, V; Johnson, V	WIoT Adoption Among Young Adults in Healthcare Crises	10.1080/08874417.2022.2150911
Keatts, LO; Robards, M; Olson, SH; Hueffer, K; Insley, SJ; Joly, DO; Kutz, S; Lee, DS; Chetkiewicz, CLB; Lair, S; Preston, ND; Pruvot, M; Ray, JC; Reid, D; Sleeman, JM; Stimmelmayr, R; Stephen, C; Walzer, C	Implications of Zoonoses From Hunting and Use of Wildlife in North American Arctic and Boreal Biomes: Pandemic Potential, Monitoring, and Mitigation	10.3389/fpubh.2021.627654
Gadisa, E; Tsegaw, T; Abera, A; Elnaiem, DE; den Boer, M; Aseffa, A; Jorge, A	Eco-epidemiology of visceral leishmaniasis in Ethiopia	10.1186/s13071-015-0987-y
Butala, C; Fyfe, J; Welburn, SC	The Contribution of Community Health Education to Sustainable Control of the Neglected Zoonotic Diseases	10.3389/fpubh.2021.729973
Okabe, K; Masuya, H; Kanzaki, N; Goka, K	Species Risk Assessment of Microscopic Exotic Organisms Associated with Forest-Related Commodities and Goods	10.1080/10807039.2012.722819
Wang, QS; Liu, MQ; Tian, S; Yuan, XL; Ma, Q; Hao, HL	Evaluation and improvement path of ecosystem health for resource-based city: A case study in China	10.1016/j.ecolind.2021.107852
Mansingh, A; Choudhary, HR; Shandilya, J; Bhattacharya, D; Kshatri, JS; Parai, D; Pattanaik, M; Padhi, AK; Jain, HK; Mohanty, P; Kanungo, S; Pati, S	A qualitative exploratory study using One Health approach for developing an intervention package for elimination of human anthrax in an endemic district of Odisha, India	10.4103/ijmr.IJMR_646_21
Small, MJ; Stern, PC; Bomberg, E; Christopherson, SM; Goldstein, BD; Israel, AL; Jackson, RB; Krupnick, A; Mauter, MS; Nash, J; North, DW; Olmstead, SM; Prakash, A; Rabe, B; Richardson, N; Tierney, S; Webler, T; Wong-Parodi, G; Zielinska, B	Risks and Risk Governance in Unconventional Shale Gas Development	10.1021/es502111u
Bhuiyan, MAH; Karmaker, SC; Saha, BB	Nexus between potentially toxic elements? accumulation and seasonal/ anthropogenic influences on mangrove sediments and ecological risk in Sundarbans, Bangladesh: An approach from GIS, self-organizing map, conditional inference tree and random forest models	10.1016/j.envpol.2022.119765
Beall, JM; Casola, WR; Peterson, MN; Larson, LR; Carr, WA; Seekamp, E; Stevenson, KT; Jackson, SB	Cultural Cognition and Ideological Framing Influence Communication About Zoonotic Disease in the Era of COVID-19	10.3389/fcomm.2021.645692
Zhang, KH; Fu, Y; Li, JQ; Zhang, LX	Public health and ecological significance of rodents in Cryptosporidium infections	10.1016/j.onehlt.2021.100364
Aguilar, BJ	Applications of ecosystem health for the sustainability of managed systems in Costa Rica	10.1046/j.1526-0992.1999.09905.x
Li, HY; Chen, YF; Machalaba, CC; Tang, H; Chmura, AA; Fielder, MD; Daszak, P	Wild animal and zoonotic disease risk management and regulation in China: Examining gaps and One Health opportunities in scope, mandates, and monitoring systems	10.1016/j.onehlt.2021.100301
Roopnarine, R; Boeren, E; Regan, JA	The Missing Professional Perspective: Medical, Veterinary, and Dual Degree Public Health Student Perceptions of One Health	10.3389/fpubh.2021.704791
Ramos, JG	Current situation of the most frequent zoonosis in Mexico
Zeus, VM; Kohler, A; Reusch, C; Fischer, K; Balkema-Buschmann, A; Kerth, G	Analysis of astrovirus transmission pathways in a free-ranging fission-fusion colony of Natterer's bats (Myotis nattereri)	10.1007/s00265-020-02932-y
Espeschit, ID; Santana, CM; Moreira, MAS	Public Policies and One Health in Brazil: The Challenge of the Disarticulation	10.3389/fpubh.2021.644748
Li, AML	Ecological determinants of health: food and environment on human health	10.1007/s11356-015-5707-9
Alders, RG; Ali, SN; Ameri, AA; Bagnol, B; Cooper, TL; Gozali, A; Hidayat, MM; Rukambile, E; Wong, JT; Catley, A	Participatory Epidemiology: Principles, Practice, Utility, and Lessons Learnt	10.3389/fvets.2020.532763
Brooks, BW; Lazorchak, JM; Howard, MDA; Johnson, MVV; Morton, SL; Perkins, DAK; Reavie, ED; Scott, GI; Smith, SA; Steevens, JA	Are Harmful Algal Blooms Becoming the Greatest Inland Water Quality Threat to Public Health and Aquatic Ecosystems?	10.1002/etc.3220
Young, RF	Managing municipal green space for ecosystem services	10.1016/j.ufug.2010.06.007
Moore, MN; Owen, R; Depledge, MH	Scientific Challenges and Policy Needs	10.1039/9781849732871-00128
Selvaraj, P; Krishnamoorthy, A; Vivekanandhan, S; Manoharan, H	COVID-19: A crisis or fortune? Examining the relationship between nature relatedness and mental wellbeing during the pandemic	10.1016/j.heliyon.2022.e09327
Patz, JA; Daszak, P; Tabor, GM; Aguirre, AA; Pearl, M; Epstein, J; Wolfe, ND; Kilpatrick, AM; Foufopoulos, J; Molyneux, D; Bradley, DJ	Unhealthy landscapes: Policy recommendations on land use change and infectious disease emergence	10.1289/ehp.6877
Purse, BV; Darshan, N; Kasabi, GS; Gerard, F; Samrat, A; George, C; Vanak, AT; Oommen, M; Rahman, M; Burthe, SJ; Young, JC; Srinivas, PN; Schafer, SM; Henrys, PA; Sandhya, VK; Chanda, MM; Murhekar, MV; Hoti, SL; Kiran, SK	Predicting disease risk areas through co-production of spatial models: The example of Kyasanur Forest Disease in India's forest landscapes	10.1371/journal.pntd.0008179
Dadar, M; Tabibi, R; Alamian, S; Caraballo-Arias, Y; Mrema, EJ; Mlimbila, J; Chandrasekar, S; Dzhusupov, K; Sulaimanova, C; Alekesheva, LZ; Manar, SA; Toguzbayeva, KK; Wickramatillake, A; Mirzaei, B	Safety concerns and potential hazards of occupational brucellosis in developing countries: a review	10.1007/s10389-022-01732-0
Nitoslawski, SA; Wong-Stevens, K; Steenberg, JWN; Witherspoon, K; Nesbitt, L; van den Bosch, CCK	The Digital Forest: Mapping a Decade of Knowledge on Technological Applications for Forest Ecosystems	10.1029/2021EF002123
Proboste, T; James, A; Charette-Castonguay, A; Chakma, S; Cortes-Ramirez, J; Donner, E; Sly, P; Magalhaes, RJS	Research and Innovation Opportunities to Improve Epidemiological Knowledge and Control of Environmentally Driven Zoonoses	10.5334/aogh.3770
Brumfield, KD; Usmani, M; Chen, KEM; Gangwar, M; Jutla, AS; Huq, A; Colwell, RR	Environmental parameters associated with incidence and transmission of pathogenic Vibrio spp.	10.1111/1462-2920.15716
Narrod, C; Zinsstag, J; Tiongco, M	A One Health Framework for Estimating the Economic Costs of Zoonotic Diseases on Society	10.1007/s10393-012-0747-9
Hussain, MI; Naeem, M; Khan, ZI; Akhtar, S; Nadeem, M; Alnuwaiser, MA; Ahmad, K; Vicente, O; Yang, HH	Cadmium (Cd) and Copper (Cu) Exposure and Bioaccumulation Arrays in Farm Ruminants: Impact of Forage Ecotypes, Ecological Sites and Body Organs	10.3390/su141912595
Collas, FPL; Breedveld, SKD; Matthews, J; van der Velde, G; Leuven, RSEW	Invasion biology and risk assessment of the recently introduced Chinese mystery snail, Bellamya (Cipangopaludina) chinensis (Gray, 1834), in the Rhine and Meuse River basins in Western Europe	10.3391/ai.2017.12.3.02
Dow, CT; Alvarez, BL	Mycobacterium paratuberculosis zoonosis is a One Health emergency	10.1007/s10393-022-01602-x
McCarthy, AL; Tramm, R; Shaban, RZ; Yates, P	Factors Influencing Health Behaviors of Younger Women After Menopause-Inducing Cancer Treatment	10.1111/j.1525-1446.2012.01045.x
Bharti, A; Krishnan, S; Bharti, SK	Envisioning the Veracity of Digital Ecosystem in Improvising Effective Pandemic Response	10.3389/fbloc.2020.599428
Grant, C; Anderson, N; Machila, N	Stakeholder Narratives on Trypanosomiasis, Their Effect on Policy and the Scope for One Health	10.1371/journal.pntd.0004241
Gulachenski, A; Ghersi, BM; Lesen, AE; Blum, MJ	Abandonment, Ecological Assembly and Public Health Risks in Counter-Urbanizing Cities	10.3390/su8050491
Cringoli, G; Pepe, P; Bosco, A; Maurelli, MP; Baldi, L; Ciaramella, P; Musella, V; Buonanno, ML; Capuano, F; Corrado, F; Ianniello, D; Alves, LC; Sarnelli, P; Rinaldi, L	An integrated approach to control Cystic Echinococcosis in southern Italy	10.1016/j.vetpar.2021.109347
Mueller, N; Westerby, M; Nieuwenhuijsen, M	Health impact assessments of shipping and port-sourced air pollution on a global scale: A scoping literature review	10.1016/j.envres.2022.114460
Wang, BJ; Tang, HP; Xu, Y	Integrating ecosystem services and human well-being into management practices: Insights from a mountain-basin area, China	10.1016/j.ecoser.2017.07.018
Marchino, M; Paternoster, G; Favretto, AR; Balduzzi, G; Berezowski, J; Tomassone, L	Process evaluation of integrated West Nile virus surveillance in northern Italy: an example of a One Health approach in public health policy	10.1016/j.evalprogplan.2021.101991
Ladeira, C; Frazzoli, C; Orisakwe, OE	Engaging One Health for Non-Communicable Diseases in Africa: Perspective for Mycotoxins	10.3389/fpubh.2017.00266
Nejad, RB; Krecek, RC; Khalaf, OH; Hailat, N; Arenas-Gamboa, AM	Brucellosis in the Middle East: Current situation and a pathway forward	10.1371/journal.pntd.0008071
Meghani, Z	Regulation of genetically engineered (GE) mosquitoes as a public health tool: a public health ethics analysis	10.1186/s12992-021-00760-x
King, J; Brown, C; Sabet, H	A scenario-based holistic approach to environmental flow assessments for rivers	10.1002/rra.709
Chavy, A; Nava, AFD; Luz, SLB; Ramirez, JD; Herrera, G; dos Santos, TV; Ginouves, M; Demar, M; Prevot, G; Guegan, JF; de Thoisy, B	Ecological niche modelling for predicting the risk of cutaneous leishmaniasis in the Neotropical moist forest biome	10.1371/journal.pntd.0007629
Khan, I; Zhao, MJ	Water resource management and public preferences for water ecosystem services: A choice experiment approach for inland river basin management	10.1016/j.scitotenv.2018.07.339
DIRSCHL, HJ; NOVAKOWSKI, NS; SADAR, MH	EVOLUTION OF ENVIRONMENTAL-IMPACT ASSESSMENT AS APPLIED TO WATERSHED MODIFICATION PROJECTS IN CANADA	10.1007/BF02394669
Zhang, DY; Yang, YF; Li, M; Lu, Y; Liu, Y; Jiang, JK; Liu, RP; Liu, JG; Huang, X; Li, GH; Qu, JH	Ecological Barrier Deterioration Driven by Human Activities Poses Fatal Threats to Public Health due to Emerging Infectious Diseases	10.1016/j.eng.2020.11.0022095-8099
Helen; Gasparatos, A	Ecosystem Services Provision from Urban Farms in a Secondary City of Myanmar, Pyin Oo Lwin	10.3390/agriculture10050140
Frazzoli, C; Ruggieri, F; Battistini, B; Orisakwe, OE; Igbo, JK; Bocca, B	E-WASTE threatens health: The scientific solution adopts the one health strategy	10.1016/j.envres.2022.113227
Lansford, JE; Rothenberg, WA; Yotanyamaneewong, S; Alampay, LP; Al-Hassan, SM; Bacchini, D; Bornstein, MH; Chang, L; Deater-Deckard, K; Di Giunta, L; Dodge, KA; Gurdal, S; Liu, Q; Long, Q; Morgenstern, G; Oburu, P; Pastorelli, C; Skinner, AT; Sorbring, E; Tapanya, S; Steinberg, L; Tirado, LMU	Compliance with Health Recommendations and Vaccine Hesitancy During the COVID Pandemic in Nine Countries	10.1007/s11121-022-01399-9
Hampson, K; Lembo, T; Bessell, P; Auty, H; Packer, C; Halliday, J; Beesley, CA; Fyumagwa, R; Hoare, R; Ernest, E; Mentzel, C; Metzger, KL; Mlengeya, T; Stamey, K; Roberts, K; Wilkins, PP; Cleaveland, S	Predictability of anthrax infection in the Serengeti, Tanzania	10.1111/j.1365-2664.2011.02030.x
Ruegg, SR; McMahon, BJ; Hasler, B; Esposito, R; Nielsen, LR; Speranza, CI; Ehlinger, T; Peyre, M; Aragrande, M; Zinsstag, J; Davies, P; Mihalca, AD; Buttigieg, SC; Rushton, J; Carmo, LP; De Meneghi, D; Canali, M; Filippitzi, ME; Goutard, FL; Ilieski, V; Milicevic, D; O'Shea, H; Radeski, M; Kock, R; Staines, A; Lindberg, A	A Blueprint to evaluate One Health	10.3389/fpubh.2017.00020
Singha, H; Shanmugasundaram, K; Saini, S; Tripathi, BN	Serological Survey of Humans Exposed toBurkholderia mallei-Infected Equids: A Public Health Approach	10.1177/1010539520930500
Pepe, P; Bosco, A; Capuano, F; Baldi, L; Giordano, A; Mancusi, A; Buonanno, M; Morena, L; Pinto, R; Sarnelli, P; Cringoli, G; Rinaldi, L	Towards an Integrated Approach for Monitoring Toxoplasmosis in Southern Italy	10.3390/ani11071949
Azevedo, DS; Duarte, JLC; Freitas, CFG; Soares, KL; Sousa, MS; Sousa, ESS; Lucena, RB	One Health Perspectives on New Emerging Viral Diseases in African Wild Great Apes	10.3390/pathogens10101283
Sojobi, AO; Zayed, T	Impact of sewer overflow on public health: A comprehensive scientometric analysis and systematic review	10.1016/j.envres.2021.111609
Xue, MQ; Li, J; Xu, ZM	Management strategies on the industrialization road of state-of-the-art technologies for e-waste recycling: the case study of electrostatic separation-a review	10.1177/0734242X12465464
Marco-Fuertes, A; Marin, C; Lorenzo-Rebenaque, L; Vega, S; Montoro-Dasi, L	Antimicrobial Resistance in Companion Animals: A New Challenge for the One Health Approach in the European Union	10.3390/vetsci9050208
Proctor, C; Garner, E; Hamilton, KA; Ashbolt, NJ; Caverly, LJ; Falkinham, JO; Haas, CN; Prevost, M; Prevots, DR; Pruden, A; Raskin, L; Stout, J; Haig, SJ	Tenets of a holistic approach to drinking water-associated pathogen research, management, and communication	10.1016/j.watres.2021.117997
Mashkour, N; Jones, K; Kophamel, S; Hipolito, T; Ahasan, S; Walker, G; Jakob-Hoff, R; Whittaker, M; Hamann, M; Bell, I; Elliman, J; Owens, L; Saladin, C; Crespo-Picazo, JL; Gardner, B; Loganathan, AL; Bowater, R; Young, E; Robinson, D; Baverstock, W; Blyde, D; March, D; Eghbali, M; Mohammadi, M; Freggi, D; Giliam, J; Hale, M; Nicolle, N; Spiby, K; Wrobel, D; Parga, M; Mobaraki, A; Rajakaruna, R; …	Disease risk analysis in sea turtles: A baseline study to inform conservation efforts	10.1371/journal.pone.0230760
Kloeze, H; Mukhi, S; Kitching, P; Lees, VW; Alexandersen, S	Effective Animal Health Disease Surveillance Using a Network-Enabled Approach	10.1111/j.1865-1682.2010.01166.x
Streichert, LC; Sepe, LP; Jokelainen, P; Stroud, CM; Berezowski, J; Vilas, VJD	Participation in One Health Networks and Involvement in the COVID-19 Pandemic Response: A Global Study	10.3389/fpubh.2022.830893
Sheehan, JJ	Biofuels and the conundrum of sustainability	10.1016/j.copbio.2009.05.010
Hanisch-Kirkbride, SL; Riley, SJ; Gore, ML	WILDLIFE DISEASE AND RISK PERCEPTION	10.7589/2013-02-031
Wardrop, NA; Thomas, LF; Cook, EAJ; de Glanville, WA; Atkinson, PM; Wamae, CN; Fevre, EM	The Sero-epidemiology of Coxiella burnetii in Humans and Cattle, Western Kenya: Evidence from a Cross-Sectional Study	10.1371/journal.pntd.0005032
Wallace, R; McCarthy, K	The unstable public-health ecology of the New York Metropolitan Region: implications for accelerated national spread of emerging infection	10.1068/a38113
Trevisan, C; Devleesschauwer, B; Schmidt, V; Winkler, AS; Harrison, W; Johansen, MV	The societal cost of Taenia solium cysticercosis in Tanzania	10.1016/j.actatropica.2015.12.021
AlGurg, R; Abu Mahfouz, N; Otaki, F; Alameddine, M	Toward the upscaling of school nutrition programs in Dubai: An exploratory study	10.3389/fpubh.2022.1038726
Egeru, A; Dejene, SW; Siya, A	Short report on implications of Covid-19 and emerging zoonotic infectious diseases for pastoralists and Africa	10.1186/s13570-020-00173-2
De Matteis, G; Grandoni, F; Zampieri, M; Reale, A; Scata, MC	New Insights into the Significance of PARP-1 Activation: Flow Cytometric Detection of Poly(ADP-Ribose) as a Marker of Bovine Intramammary Infection	10.3390/cells10030599
Teerawattananon, Y; Russell, S	The greatest happiness of the greatest number? Policy actors' perspectives on the limits of economic evaluation as a tool for informing health care coverage decisions in Thailand	10.1186/1472-6963-8-197
Hatvani-Kovacs, G; Belusko, M; Skinner, N; Pockett, J; Boland, J	Heat stress risk and resilience in the urban environment	10.1016/j.scs.2016.06.019
Fasina, FO; Fasanmi, OG; Makonnen, YJ; Bebay, C; Bett, B; Roesel, K	The one health landscape in Sub-Saharan African countries	10.1016/j.onehlt.2021.100325
Vidal, SM; Fajardo, PI; Gonzalez, CG	Veterinaty education in the area of food safety (including animal health, food pathogens and surveillance of foodborne diseases)
Deshpande, K; Vanak, AT; Devy, MS; Krishnaswamy, J	Forbidden fruits? Ecosystem services from seed dispersal by fruit bats in the context of latent zoonotic risk	10.1111/oik.08359
Maurer, M; Cook, EM; Yoon, L; Visnic, O; Orlove, B; Culligan, PJ; Mailloux, BJ	Understanding Multiple Dimensions of Perceived Greenspace Accessibility and Their Effect on Subjective Well-Being During a Global Pandemic	10.3389/frsc.2021.709997
Jorwal, P; Bharadwaj, S; Jorwal, P	One health approach and COVID-19: A perspective	10.4103/jfmpc.jfmpc_1058_20
Gebreyes, WA; Dupouy-Camet, J; Newport, MJ; Oliveira, CJB; Schlesinger, LS; Saif, YM; Kariuki, S; Saif, LJ; Saville, W; Wittum, T; Hoet, A; Quessy, S; Kazwala, R; Tekola, B; Shryock, T; Bisesi, M; Patchanee, P; Boonmar, S; King, LJ	The Global One Health Paradigm: Challenges and Opportunities for Tackling Infectious Diseases at the Human, Animal, and Environment Interface in Low-Resource Settings	10.1371/journal.pntd.0003257
Geffroy, M; Pages, N; Chavernac, D; Dereeper, A; Aubert, L; Herrmann-Storck, C; Vega-Rua, A; Lecollinet, S; Pradel, J	Shifting From Sectoral to Integrated Surveillance by Changing Collaborative Practices: Application to West Nile Virus Surveillance in a Small Island State of the Caribbean	10.3389/fpubh.2021.649190
Leandro, AD; Lopes, RD; Martins, CA; Rivas, AV; da Silva, I; Galvao, SR; Maciel-de-Freitas, R	The adoption of the One Health approach to improve surveillance of venomous animal injury, vector-borne and zoonotic diseases in Foz do Iguacu, Brazil	10.1371/journal.pntd.0009109
Ferri, M; Lloyd-Evans, M	The contribution of veterinary public health to the management of the COVID-19 pandemic from a One Health perspective	10.1016/j.onehlt.2021.100230
Patz, JA; Balbus, JM	Methods for assessing public health vulnerability to global climate change	10.3354/cr006113
Davis, MF; Rankin, SC; Schurer, JM; Cole, S; Conti, L; Rabinowitz, P; Gray, G; Kahn, L; Machalaba, C; Mazet, J; Pappaioanou, M; Sargeant, J; Thompson, A; Weese, S; Zinnstag, J	Checklist for One Health Epidemiological Reporting of Evidence (COHERE)	10.1016/j.onehlt.2017.07.001
Filipe, JAN; Cobb, RC; Meentemeyer, RK; Lee, CA; Valachovic, YS; Cook, AR; Rizzo, DM; Gilligan, CA	Landscape Epidemiology and Control of Pathogens with Cryptic and Long-Distance Dispersal: Sudden Oak Death in Northern Californian Forests	10.1371/journal.pcbi.1002328
Petrakovsky, J; Bianchi, A; Fisun, H; Najera-Aguilar, P; Pereira, MM	Animal Leptospirosis in Latin America and the Caribbean Countries: Reported Outbreaks and Literature Review (2002-2014)	10.3390/ijerph111010770
Golden, CD; Bonds, MH; Brashares, JS; Rasolofoniaina, BJR; Kremen, C	Economic Valuation of Subsistence Harvest of Wildlife in Madagascar	10.1111/cobi.12174
Tambo, E; Adetunde, OT; Olalubi, OA	Re-emerging Lassa fever outbreaks in Nigeria: Re-enforcing One Health community surveillance and emergency response practice	10.1186/s40249-018-0421-8
White, PJ; Proffitt, KM; Lemke, TO	Changes in Elk Distribution and Group Sizes after Wolf Restoration	10.1674/0003-0031-167.1.174
Munoz-Garcia, CI; Berriatua, E; Martinez-Carrasco, C	What do we know about parasites of wildlife in high biodiversity areas with anthropogenic disturbance? The special case of Mexico	10.1017/S1466252318000087
EVANS, DO; WARREN, GJ; CAIRNS, VW	ASSESSMENT AND MANAGEMENT OF FISH COMMUNITY-HEALTH IN THE GREAT-LAKES - SYNTHESIS AND RECOMMENDATIONS	10.1016/S0380-1330(90)71455-4
Alghoribi, MF; Balkhy, HH; Woodford, N; Ellington, MJ	The role of whole genome sequencing in monitoring antimicrobial resistance: A biosafety and public health priority in the Arabian Peninsula	10.1016/j.jiph.2018.08.001
Gomez-Hernandez, G; Seingier, G; Elorriaga-Verplancken, F; Heckel, G	Status and scope of marine mammal stranding research in Mexico	10.1007/s11852-019-00725-8
Speir, C; Ridings, C; Marcum, J; Drexler, M; Norman, K	Measuring health conditions and behaviours in fishing industry participants and fishing communities using the Behavioral Risk Factor Surveillance Survey (BRFSS)	10.1093/icesjms/fsaa032
Hinton, CF; Mai, CT; Nabukera, SK; Botto, LD; Feuchtbaum, L; Romitti, PA; Wang, Y; Piper, KN; Olney, RS	Developing a public health-tracking system for follow-up of newborn screening metabolic conditions: a four-state pilot project structure and initial findings	10.1038/gim.2013.177
Wilhelm, JA; Smith, RG; Jolejole-Foreman, MC; Hurley, S	Resident and stakeholder perceptions of ecosystem services associated with agricultural landscapes in New Hampshire	10.1016/j.ecoser.2020.101153
Burger, J; Harris, S; Harper, B; Gochfeld, M	Ecological Information Needs for Environmental Justice	10.1111/j.1539-6924.2010.01403.x
Speare, R; Mendez, D; Judd, J; Reid, S; Tzipori, S; Massey, PD	Willingness to Consult a Veterinarian on Physician's Advice for Zoonotic Diseases: A Formal Role for Veterinarians in Medicine?	10.1371/journal.pone.0131406
Yassi, A; Mas, P; Bonet, M; Tate, RB; Fernandez, N; Spiegel, J; Perez, M	Applying an ecosystem approach to the determinants of health in Centro Habana	10.1046/j.1526-0992.1999.09902.x
Machalaba, C; Smith, KM; Awada, L; Berry, K; Berthe, F; Bouley, TA; Bruce, M; Abrahantes, JC; El Turabi, A; Feferholtz, Y; Flynn, L; Fournie, G; Andre, A; Grace, D; Jonas, O; Kimani, T; Le Gall, F; Miranda, JJ; Peyre, M; Pinto, J; Ross, N; Ruegg, SR; Salerno, RH; Seifman, R; Zambrana-Torrelio, C; Karesh, WB	One Health Economics to confront disease threats	10.1093/trstmh/trx039
Li, XH; Yuan, Y; Zhang, D; Li, X; Li, DH; Wang, XR	Occurrence, Comparison and Priority Identification of Antibiotics in Surface Water and Sediment in Urbanized River: A Case Study of Suzhou Creek in Shanghai	10.3390/su14148757
Adeapena, W; Afari-Asiedu, S; Najjemba, R; van Griensven, J; Delamou, A; Buabeng, KO; Asante, KP	Antibiotic Use in a Municipal Veterinary Clinic in Ghana	10.3390/tropicalmed6030138
Nilsen, C; Andel, R; Fors, S; Meinow, B; Mattsson, AD; Kareholt, I	Associations between work-related stress in late midlife, educational attainment, and serious health problems in old age: a longitudinal study with over 20 years of follow-up	10.1186/1471-2458-14-878
Rodriguez-Aguilar, BA; Martinez-Rivera, LM; Muniz-Valencia, R; Mercado-Silva, N; Iniguez-Davalos, LI; Peregrina-Lucano, AA	Occurrence, spatio-temporal distribution, and human health risk assessment of pesticides in fish along the Ayuquila-Armeria River, Mexico	10.1080/03601234.2022.2153539
Ranade, V	Human Activities and Health of Rivers : Case Study of a River Basin in the Peninsular India
Karmali, MA	Emerging Public Health Challenges of Shiga Toxin-Producing Escherichia coli Related to Changes in the Pathogen, the Population, and the Environment	10.1093/cid/ciw708
Applebaum, JW; Adams, BL; Eliasson, MN; Zsembik, BA; McDonald, SE	How pets factor into healthcare decisions for COVID-19: A One Health perspective	10.1016/j.onrhlt.2020.100176
Staley, C; Sadowsky, MJ	Application of metagenomics to assess microbial communities in water and other environmental matrices	10.1017/S0025315415001496
Bank, MS	The mercury science-policy interface: History, evolution and progress of the Minamata Convention	10.1016/j.scitotenv.2020.137832
Hatvani-Kovacs, G; Belusko, M; Pockett, J; Boland, J	Drivers and barriers to heatwave-resilient building retrofitting in the Australian context
Bradbury-Jones, C; Innes, N; Evans, D; Ballantyne, F; Taylor, J	Dental neglect as a marker of broader neglect: a qualitative investigation of public health nurses' assessments of oral health in preschool children	10.1186/1471-2458-13-370
Springborn, MR; Weill, JA; Lips, KR; Ibanez, R; Ghosh, A	Amphibian collapses increased malaria incidence in Central America *	10.1088/1748-9326/ac8e1d
Lawson, ET; Ohemeng, F; Ayivor, J; Leach, M; Waldman, L; Ntiamoa-Baidu, Y	Understanding framings and perceptions of spillover Preventing future outbreaks of bat-borne zoonoses	10.1108/DPM-04-2016-0082
Khan, M	Adverse health effects, risk perception and pesticide use behavior
Bikom, PM; Nwankwo, IO; Nwanta, JA	Prevalence and Retrospective Insight on Tuberculosis in Human Patients in Cross River State, Nigeria; One Health Approach to its Control	10.1007/s00284-022-03046-6
Finkler, H; Hatna, E; Terkel, J	The influence of neighbourhood socio-demographic factors on densities of free-roaming cat populations in an urban ecosystem in Israel	10.1071/WR10215
Sardi, ML; Larroude, V	A broader approach to recreational water quality assessment: Buenos Aires City case study	10.1007/s13201-019-1099-1
Abukhattab, S; Kull, M; Abu-Rmeileh, NME; Cisse, G; Crump, L; Hattendorf, J; Zinsstag, J	Towards a One Health Food Safety Strategy for Palestine: A Mixed-Method Study	10.3390/antibiotics11101359
Dupont, F; Trevisan, C; Kaducu, JM; Ovuga, E; Schmidt, V; Winkler, AS; Devleesschauwer, B	Human health and economic impact of neurocysticercosis in Uganda	10.1111/tmi.13703
Riva, S; Pravettoni, G	Value-Based Model: A new perspective in Medical Decision-making	10.3389/fpubh.2016.00118
Messens, W; Hugas, M; Afonso, A; Aguilera, J; Berendonk, TU; Carattoli, A; Dhollander, S; Gerner-Smidt, P; Kriz, N; Liebana, E; Medlock, J; Robinson, T; Stella, P; Waltner-Toews, D; Catchpole, M	Advancing biological hazards risk assessment	10.2903/j.efsa.2019.e170714
Li, W; Xiao, LH	Ecological and public health significance of Enterocytozoon bieneusi	10.1016/j.onehlt.2020.100209
Buttigieg, SC; Savic, S; Cauchi, D; Lautier, E; Canali, M; Aragrande, M	Brucellosis Control in Malta and Serbia: A One Health Evaluation	10.3389/fvets.2018.00147
Fornace, KM; Brock, PM; Abidin, TR; Grignard, L; Herman, LS; Chua, TH; Daim, S; William, T; Patterson, CLEB; Hall, T; Grigg, MJ; Anstey, NM; Tetteh, KKA; Cox, J; Drakeley, CJ	Environmental risk factors and exposure to the zoonotic malaria parasite Plasmodium knowlesi across northern Sabah, Malaysia: a population-based cross-sectional survey	10.1016/S2542-5196(19)30045-2
Chevalier, V; Rakotondrafara, T; Jourdan, M; Heraud, JM; Andriamanivo, HR; Durand, B; Ravaomanana, J; Rollin, PE; Rakotondravao, R	An Unexpected Recurrent Transmission of Rift Valley Fever Virus in Cattle in a Temperate and Mountainous Area of Madagascar	10.1371/journal.pntd.0001423
Liao, JQ; Bergholz, P; Wiedmann, M	Adjacent Terrestrial Landscapes Impact the Biogeographical Pattern of Soil Escherichia coli Strains in Produce Fields by Modifying the Importance of Environmental Selection and Dispersal	10.1128/AEM.02516-20
Garcia, RDM; Calderon, N; Ferreira, F	Consolidation of international guidelines for the management of canine populations in urban areas and proposal of performance indicators
Burthe, SJ; Schafer, SM; Asaaga, FA; Balakrishnan, N; Chanda, MM; Darshan, N; Hoti, SL; Kiran, SK; Seshadri, T; Srinivas, PN; Vanak, AT; Purse, BV	Reviewing the ecological evidence base for management of emerging tropical zoonoses: Kyasanur Forest Disease in India as a case study	10.1371/journal.pntd.0009243
Mihelcic, JR; Naughton, CC; Verbyla, ME; Zhang, Q; Schweitzer, RW; Oakley, SM; Wells, EC; Whiteford, LM	The Grandest Challenge of All: The Role of Environmental Engineering to Achieve Sustainability in the World's Developing Regions	10.1089/ees.2015.0334
Kelly, TR; Karesh, WB; Johnson, CK; Gilardi, KVK; Anthony, SJ; Goldstein, T; Olson, SH; Machalaba, C; Mazet, JAK	One Health proof of concept: Bringing a transdisciplinary approach to surveillance for zoonotic viruses at the human-wild animal interface	10.1016/j.prevetmed.2016.11.023
Wallace, JC; Youngblood, JE; Port, JA; Cullen, AC; Smith, MN; Workman, T; Faustman, EM	Variability in metagenomic samples from the Puget Sound: Relationship to temporal and anthropogenic impacts	10.1371/journal.pone.0192412
Kara, E	Coronavirus (COVID-19) Pandemic: Immunity and Exercise Intervention
Manlove, KR; Walker, JG; Craft, ME; Huyvaert, KP; Joseph, MB; Miller, RS; Nol, P; Patyk, KA; O'Brien, D; Walsh, DP; Cross, PC	One Health or Three? Publication Silos Among the One Health Disciplines	10.1371/journal.pbio.1002448
Das Kangabam, R; Govindaraju, M	Anthropogenic activity-induced water quality degradation in the Loktak lake, a Ramsar site in the Indo-Burma biodiversity hotspot	10.1080/09593330.2017.1378267
Kralikova, R; Andrejiova, M; Badida, M	ANALYSIS OF SOIL CONTAMINATION WITH HEAVY METALS IN SLOVAK REPUBLIC BY USING MULTIDIMENSIONAL STATISTICAL METHOD
Mor, SM; Norris, JM; Bosward, KL; Toribio, JALML; Ward, MP; Gongora, J; Vost, M; Higgins, PC; McGreevy, PD; White, PJ; Zaki, S	One health in our backyard: Design and evaluation of an experiential learning experience for veterinary medical students	10.1016/j.onehlt.2018.05.001
Peiris, M; Yen, HL	Animal and human influenzas	10.20506/rst.33.2.2289
Stewart, JR; Gast, RJ; Fujioka, RS; Solo-Gabriele, HM; Meschke, JS; Amaral-Zettler, LA; del Castillo, E; Polz, MF; Collier, TK; Strom, MS; Sinigalliano, CD; Moeller, PDR; Holland, AF	The coastal environment and human health: microbial indicators, pathogens, sentinels and reservoirs	10.1186/1476-069X-7-S2-S3
Roe, B; Doll, H	Prevalence of urinary incontinence and its relationship with health status	10.1046/j.1365-2702.2000.00346.x
McMahon, BJ; Morand, S; Gray, JS	Ecosystem change and zoonoses in the Anthropocene	10.1111/zph.12489
Chaudhari, SP; Kalorey, DR; Awandkar, SP; Kurkure, NV; Narang, R; Kashyap, RS; Rahi, M; Barbuddhe, SB	Journey towards National Institute of One Health in India	10.4103/ijmr.IJMR_636_21
So, AD; Shah, TA; Roach, S; Chee, YL; Nachman, KE	An Integrated Systems Approach is Needed to Ensure the Sustainability of Antibiotic Effectiveness for Both Humans and Animals	10.1111/jlme.12273
Lauriola, P; Crabbe, H; Behbod, B; Yip, F; Medina, S; Semenza, JC; Vardoulakis, S; Kass, D; Zeka, A; Khonelidze, I; Ashworth, M; de Hoogh, K; Shi, XM; Staatsen, B; Knudsen, LE; Fletcher, T; Houthuijs, D; Leonardi, GS	Advancing Global Health through Environmental and Public Health Tracking	10.3390/ijerph17061976
Caprioli, C; Oppio, A; Baldassarre, R; Grassi, R; Dell'Ovo, M	A Multidimensional Assessment of Ecosystem Services: From Grey to Green Infrastructure	10.1007/978-3-030-87007-2_41
Clarke-Crespo, E; Moreno-Arzate, CN; Lopez-Gonzalez, CA	Ecological Niche Models of Four Hard Tick Genera (Ixodidae) in Mexico	10.3390/ani10040649
Vilchis, LI; Johnson, CK; Evenson, JR; Pearson, SF; Barry, KL; Davidson, P; Raphael, MG; Gaydos, JK	Assessing ecological correlates of marine bird declines to inform marine conservation	10.1111/cobi.12378
Eddy, C; Sase, E	Part 2: Public Health Professional Perspectives on Justice and Zika Virus Preparedness: The Human Right to Health
Otranto, D; Cantacessi, C; Pfeffer, M; Dantas-Torres, F; Brianti, E; Deplazes, P; Genchi, C; Guberti, V; Capelli, G	The role of wild canids and felids in spreading parasites to dogs and cats in Europe Part I: Protozoa and tick-borne agents	10.1016/j.vetpar.2015.04.022
Shaker, RR; Aversa, J; Papp, V; Serre, BM; Mackay, BR	Showcasing Relationships between Neighborhood Design and Wellbeing Toronto Indicators	10.3390/su12030997
Silva, MR; Duch, AAS; Lage, RTPD; de Faria, LS; Menezes, LDM; Ribeiro, JB; de Souza, GN; Soares, PM; Preis, IS; Sales, EB; de Souza, PG; Araujo, FR; Guimaraes, RJDSE; Mendes, T; Pettan-Brewer, C; Fonseca, AA	Recovery of Brucella in raw milk Minas artisanal cheese approved for consumption by official inspection agency in Brazil: assessment of prevalence and risk factors through One Health integrated approaches	10.1093/trstmh/trac083
Tait, PW; Hanna, EG	A Conceptual Framework for Planning Systemic Human Adaptation to Global Warming	10.3390/ijerph120910700
Zumla, A; Dar, O; Kock, R; Muturi, M; Ntoumi, F; Kaleebu, P; Eusebio, M; Mfinanga, S; Bates, M; Mwaba, P; Ansumana, R; Khan, M; Alagaili, AN; Cotteno, M; Azhar, EI; Maeurer, M; Ippolito, G; Petersen, E	Taking forward a 'One Health' approach for turning the tide against the Middle East respiratory syndrome coronavirus and other zoonotic pathogens with epidemic potential	10.1016/j.ijid.2016.06.012
Lopez-Perez, M; Jayakumar, JM; Grant, TA; Zaragoza-Solas, A; Cabello-Yeves, PJ; Almagro-Moreno, S	Ecological diversification reveals routes of pathogen emergence in endemic Vibrio vulnificus populations	10.1073/pnas.2103470118
Pfeiffer, DU	From risk analysis to risk governance - Adapting to an ever more complex future
Muloi, DM; Hassell, JM; Wee, BA; Ward, MJ; Bettridge, JM; Kivali, V; Kiyong'a, A; Ndinda, C; Gitahi, N; Ouko, T; Imboma, T; Akoko, J; Murungi, MK; Njoroge, SM; Muinde, P; Alumasa, L; Kaitho, T; Amanya, F; Ogendo, A; van Bunnik, BAD; Kiiru, J; Robinson, TP; Kang'ethe, EK; Kariuki, S; Pedersen, AB; Fevre, EM; Woolhouse, MEJ	Genomic epidemiology of Escherichia coli: antimicrobial resistance through a One Health lens in sympatric humans, livestock and peri-domestic wildlife in Nairobi, Kenya	10.1186/s12916-022-02677-7
Mbugi, EV; Kayunze, KA; Katale, BZ; Kendall, S; Good, L; Kibik, GS; Keyyu, JD; Godfrey-Faussett, P; van Helden, P; Matee, MI	'One Health' infectious diseases surveillance in Tanzania: Are we all on board the same flight?	10.4102/ojvr.v79i2.500
Karlsson, R	Learning in the Anthropocene	10.3390/socsci10060233
Babo, SAY; Fokou, G; Yapi, RB; Mathew, C; Dayoro, AK; Kazwala, RR; Bonfoh, B	Gendered asymmetry of access to knowledge for brucellosis control among pastoral communities in north-west Cote d'Ivoire	10.1186/s13570-022-00241-9
Alonso-Benito, A; Arroyo, LA; Arbelo, M; Hernandez-Leal, P	Fusion of WorldView-2 and LiDAR Data to Map Fuel Types in the Canary Islands	10.3390/rs8080669
Burtis, JC; Yavitt, JB; Fahey, TJ; Ostfeld, RS	Ticks as Soil-Dwelling Arthropods: An Intersection Between Disease and Soil Ecology	10.1093/jme/tjz116
Simpson, G; Quesada, F; Chatterjee, P; Kakkar, M; Chersich, MF; Thys, S	Research priorities for control of zoonoses in South Africa	10.1093/trstmh/trab039
Rothamel, E; Rasolofoniaina, BJR; Borgerson, C	The effects of sea turtle and other marine megafauna consumption in northeastern Madagascar	10.1080/26395916.2021.2002413
Costa, RD; Quadra, GR; Souza, HD; do Amaral, VS; Navoni, JA	The link between pharmaceuticals and cyanobacteria: a review regarding ecotoxicological, ecological, and sanitary aspects	10.1007/s11356-021-14698-5
Spengler, JD	Sustainability: The challenge of changing our world
Burniston, S; Okello, AL; Khamlome, B; Inthavong, P; Gilbert, J; Blacksell, SD; Allen, J; Welburn, SC	Cultural drivers and health-seeking behaviours that impact on the transmission of pig-associated zoonoses in Lao People's Democratic Republic	10.1186/2049-9957-4-11
Prata, JC; Silva, ALP; Walker, TR; Duarte, AC; Rocha-Santos, T	COVID-19 Pandemic Repercussions on the Use and Management of Plastics	10.1021/acs.est.0c02178
Araujo, ACPD; dos Santos, DS; Lins-de-Barros, F; Hacon, SD	Linking ecosystem services and human health in coastal urban planning by DPSIWR framework	10.1016/j.ocecoaman.2021.105728
de Matos, AMRN; Domit, C; Bracarense, APFRL	Seabirds: studies with parasitofauna and potential indicator for environmental anthropogenic impacts	10.5433/1679-0359.2020v41n4p1439
Mateo-Tomas, P; Olea, PP; Lopez-Bao, JV	Time to monitor livestock carcasses for biodiversity conservation and public health	10.1111/1365-2664.13401
Zana, B; Erdelyi, K; Nagy, A; Mezei, E; Nagy, O; Takacs, M; Bakonyi, T; Forgach, P; Korbacska-Kutasi, O; Feher, O; Malik, P; Ursu, K; Kertesz, P; Kepner, A; Martina, M; Suli, T; Lanszki, Z; Toth, GE; Kuczmog, A; Somogyi, B; Jakab, F; Kemenesi, G	Multi-Approach Investigation Regarding the West Nile Virus Situation in Hungary, 2018	10.3390/v12010123
Petrova, PG; Borisova, NV; Krivoshapkin, VG; Markova, SV	THE ROLE OF EXPEDITIONARY RESEARCH IN STUDYING THE HEALTH OF THE POPULATION OF VILYUI REGION	10.25789/YMJ.2019.65.19
Azra, MN; Noor, MIM; Sung, YY; Lawrence, ER; Abd Ghaffar, M	What evidence exists on the impact of climate change on some of the worst invasive fish and shellfish? A systematic map protocol	10.1186/s13750-022-00273-z
Kotait, I; Oliveira, RD; Carrieri, ML; Castilho, JG; Macedo, CI; Pereira, PMC; Boere, V; Montebello, L; Rupprecht, CE	Non-human primates as a reservoir for rabies virus in Brazil	10.1111/zph.12527
Ramos, RAR	Plenary Lecture I Urban Pollution and the Impacts in Urban Kitchen Gardens Sustainability
Moreira, C; Matos, A; Barreiro, A; Gomes, C; Vasconcelos, V; Antunes, A	Statistical Inferences Applying Non-Parametric Data on Cyanobacterial Investigations: Contributions to Water Quality and New Trends under Global Changes on Portuguese Freshwater Ecosystems	10.3390/toxins14090638
Neogi, SB; Islam, MM; Islam, SKS; Akhter, AHMT; Sikder, MMH; Yamasaki, S; Kabir, SML	Risk of multi-drug resistant Campylobacter spp. and residual antimicrobials at poultry farms and live bird markets in Bangladesh	10.1186/s12879-020-05006-6
Khan, MK; Naeem, K; Huo, CH; Hussain, Z	The Nexus Between Vegetation, Urban Air Quality, and Public Health: An Empirical Study of Lahore	10.3389/fpubh.2022.842125
Grace, D; Lindahl, J; Wanyoike, F; Bett, B; Randolph, T; Rich, KM	Poor livestock keepers: ecosystem - poverty - health interactions	10.1098/rstb.2016.0166
Moricca, S; Bracalini, M; Croci, F; Corsinovi, S; Tiberi, R; Ragazzi, A; Panzavolta, T	Biotic Factors Affecting Ecosystem Services in Urban and Peri-Urban Forests in Italy: The Role of Introduced and Impending Pathogens and Pests	10.3390/f9020065
Poh, KC; Evans, JR; Skvarla, MJ; Machtinger, ET	All for One Health and One Health for All: Considerations for Successful Citizen Science Projects Conducting Vector Surveillance from Animal Hosts	10.3390/insects13060492
Morgan, J; Strode, C; Salcedo-Sora, JE	Climatic and socio-economic factors supporting the co-circulation of dengue, Zika and chikungunya in three different ecosystems in Colombia	10.1371/journal.pntd.0009259
Pennel, L; Dematteis, M	From prescribed medication to illicit drug, a matter of practice	10.1016/j.amp.2018.08.001
Convertino, M; Liu, Y	Portfolio Decision Technology for Designing Optimal Syndemic Management Strategies	10.1007/978-3-319-29643-2_17
McDaniel, CJ; Cardwell, DM; Moeller, RB; Gray, GC	Humans and Cattle: A Review of Bovine Zoonoses	10.1089/vbz.2012.1164
Canali, M; Aragrande, M; Angheben, A; Capelli, G; Drigo, M; Gobbi, F; Tamarozzi, F; Cassini, R	Epidemiologic-economic models and the One Health paradigm: echinococcosis and leishmaniasis, case studies in Veneto region, Northeastern Italy	10.1016/j.onehlt.2019.100115
Brands, E; Rajagopal, R	Economics of place-based monitoring under the safe drinking water act, part II: Design and development of place-based monitoring strategies	10.1007/s10661-007-9960-3
Fawzy, M; Helmy, YA	The One Health Approach is Necessary for the Control of Rift Valley Fever Infections in Egypt: A Comprehensive Review	10.3390/v11020139
De Nocker, L; Torfs, R; Panis, LI	The benefits of clean air for lungs and wallets - Environmental damage costs of air pollution in Belgium 2000-2010
Bueno, RD; Claro, ICM; Augusto, MR; Duran, AFA; Camillo, LDB; Cabral, AD; Sodre, FF; Brandao, CCS; Vizzotto, CS; Silveira, R; Mendes, GD; Arruda, AF; de Brito, NN; Machado, BAS; Duarte, GRM; Aguiar-Oliveira, MD	Wastewater-based epidemiology: A Brazilian SARS-COV-2 surveillance experience	10.1016/j.jece.2022.108298
Maity, S; Ambatipudi, K	Mammary microbial dysbiosis leads to the zoonosis of bovine mastitis: a One-Health perspective	10.1093/femsec/fiaa241
An, CJ; Cai, MF; Guy, C	Rural Sustainable Environmental Management	10.3390/su12166688
Fabiani, M; Ferrante, G; Minardi, V; Giambi, C; Riccardo, F; Declich, S; Masocco, M	Comparison of rubella immunization rates in immigrant and Italian women of childbearing age: Results from the Italian behavioral surveillance system PASSI (2011-2015)	10.1371/journal.pone.0178122
Toffolo, C; Gentili, R; Banfi, E; Montagnani, C; Caronni, S; Citterio, S; Galasso, G	Urban plant assemblages by land use type in Milan: Floristic, ecological and functional diversities and refugium role of railway areas	10.1016/j.ufug.2021.127175
Da Silva, MM; Anibal, J; Duarte, D; Veloso, N; Patricio, F; Chicharo, L	METALS FROM HUMAN ACTIVITIES IN A COASTAL LAGOON SALTMARSH - SEDIMENT TOXICITY AND PHYTOREMEDIATION BY Sarcocornia fruticosa
Chen, B; Wang, M; Duan, MX; Ma, XT; Hong, JL; Xie, F; Zhang, RR; Li, XZ	In search of key: Protecting human health and the ecosystem from water pollution in China	10.1016/j.jclepro.2019.04.228
Cociancic, P; Torrusio, SE; Zonta, ML; Navone, GT	Risk factors for intestinal parasitoses among children and youth of Buenos Aires, Argentina	10.1016/j.onehlt.2019.100116
Perez-Ramirez, E; Acevedo, P; Allepuz, A; Gerrikagoitia, X; Alba, A; Busquets, N; Diaz-Sanchez, S; Alvarez, V; Abad, FX; Barral, M; Majo, N; Hofle, U	Ecological Factors Driving Avian Influenza Virus Dynamics in Spanish Wetland Ecosystems	10.1371/journal.pone.0046418
Abba, B; Abdullahi, S; Bawa, S; Getso, KI; Bello, IW; Korir, C; Musa, A; Braka, F; Ningi, A; Nsubuga, P; Banda, R; Tegegne, SG; Shuaib, F; Adamu, US; Haladu, S	Mobilizing political support proved critical to a successful switch from tOPV to bOPV in Kano, Nigeria 2016	10.1186/s12889-018-6195-x
Rodriguez-Nevado, C; Montes, N; Pagan, I	Ecological Factors Affecting Infection Risk and Population Genetic Diversity of a Novel Potyvirus in Its Native Wild Ecosystem	10.3389/fpls.2017.01958
Everard, M; Johnston, P; Santillo, D; Staddon, C	The role of ecosystems in mitigation and management of Covid-19 and other zoonoses	10.1016/j.envsci.2020.05.017
Hall, RK; Guiliano, D; Swanson, S; Philbin, MJ; Lin, J; Aron, JL; Schafer, RJ; Heggem, DT	An ecological function and services approach to total maximum daily load (TMDL) prioritization	10.1007/s10661-013-3548-x
Zayed, J	Use of MMT in Canadian gasoline: Health and environment issues	10.1002/ajim.1034.abs
Gordon, LG; Bessell, PR; Nkongho, EF; Ngwa, VN; Tanya, VN; Sander, M; Ndip, L; Morgan, KL; Handel, IG; Mazeri, S; Bronsvoort, BM; Kelly, RF	Seroepidemiology of Crimean-Congo Haemorrhagic Fever among cattle in Cameroon: Implications from a One Health perspective	10.1371/journal.pntd.0010217
Balsari, S; Fortenko, A; Blaya, JA; Gropper, A; Jayaram, M; Matthan, R; Sahasranam, R; Shankar, M; Sarbadhikari, SN; Bierer, BE; Mandl, KD; Mehendale, S; Khanna, T	Reimagining Health Data Exchange: An Application Programming Interface-Enabled Roadmap for India	10.2196/10725
Mejjad, N; Cherif, E; Rodero, A; Krawczyk, DA; El Kharraz, J; Moumen, A; Laqbaqbi, M; Fekri, A	Disposal Behavior of Used Masks during the COVID-19 Pandemic in the Moroccan Community: Potential Environmental Impact	10.3390/ijerph18084382
Becerra, NMC; Medellin, AMO; Tomassone, L; Chiesa, F; De Meneghi, D	A Survey on One Health Approach in Colombia and Some Latin American Countries: From a Fragmented Health Organization to an Integrated Health Response to Global Challenges	10.3389/fpubh.2021.649240
Marchant, F; Sanchez, MP; Duprat, XG; Mena, A; Sjoberg-Herrera, M; Cabal, S; Figueroa, DP	Needs for a Curricular Change in Primary and Secondary Education From the One Health Perspective: A Pilot Study on Pneumonia in Schools	10.3389/fpubh.2021.654410
Majumder, MAA; Rahman, S; Cohall, D; Bharatha, A; Singh, K; Haque, M; Gittens-St Hilaire, M	Antimicrobial Stewardship: Fighting Antimicrobial Resistance and Protecting Global Public Health	10.2147/IDR.S290835
Mtui-Malamsha, N; Sallu, R; Mahiti, GR; Mohamed, H; OleNeselle, M; Rubegwa, B; Swai, ES; Makungu, S; Otieno, EG; Lupindu, AM; Komba, E; Mdegela, R; Assenga, JA; Bernard, J; Marandu, W; Warioba, J; Makondo, Z; Chang'a, J; Mramba, F; Nonga, H; Killewo, J; Kafeero, F; Makonnen, YJ; Rivas, AL; Fasina, FO	Ecological and Epidemiological Findings Associated with Zoonotic Rabies Outbreaks and Control in Moshi, Tanzania, 2017-2018	10.3390/ijerph16162816
Molia, S; Saillard, J; Dellagi, K; Cliquet, F; Bart, JM; Rotureau, B; Giraudoux, P; Jannin, J; Debre, P; Solano, P	Practices in research, surveillance and control of neglected tropical diseases by One Health approaches: A survey targeting scientists from French-speaking countries	10.1371/journal.pntd.0009246
Laing, G; Aragrande, M; Canali, M; Savic, S; De Meneghi, D	Control of Cattle Ticks and Tick-Borne Diseases by Acaricide in Southern Province of Zambia: A Retrospective Evaluation of Animal Health Measures According to Current One Health Concepts	10.3389/fpubh.2018.00045
Sripa, B; Tangkawattana, S; Laha, T; Kaewkes, S; Mallory, FF; Smith, JF; Wilcox, BA	Toward integrated opisthorchiasis control in northeast Thailand: The Lawa project	10.1016/j.actatropica.2014.07.017
Hatvani, IG; Kirschner, AKT; Farnleitner, AH; Tanos, P; Herzig, A	Hotspots and main drivers of fecal pollution in Neusiedler See, a large shallow lake in Central Europe	10.1007/s11356-018-2783-7
Canica, M; Manageiro, V; Abriouel, H; Moran-Gilad, J; Franz, CMAP	Antibiotic resistance in foodborne bacteria	10.1016/j.tifs.2018.08.001
Shaw, JLA; Weyrich, LS; Hallegraeff, G; Cooper, A	Retrospective eDNA assessment of potentially harmful algae in historical ship ballast tank and marine port sediments	10.1111/mec.15055
Ishtiaq, F	A Call to Introduce Structured Zika Surveillance in India	10.1016/j.pt.2017.10.008
Abbas, SS; Venkataramanan, V; Pathak, G; Kakkar, M	Rabies control initiative in Tamil Nadu, India: a test case for the 'One Health' approach	10.1016/j.inhe.2011.08.001
Li, PY; Wu, JH; Shukla, S	Achieving the One Health Goal: Highlighting Groundwater Quality and Public Health	10.3390/w14213540
Goodman, G; Meredith, A; Girling, S; Rosell, F; Campbell-Palmer, R	Outcomes of a 'One Health' Monitoring Approach to a Five-Year Beaver (Castor fiber) Reintroduction Trial in Scotland	10.1007/s10393-016-1168-y
Kumar, R; Mukherji, S	Feasibility of photocatalytic degradation of an organophosphorus pesticide using graphene oxide-TiO2 nanocomposite
Zandbergen, PA	Urban watershed ecological risk assessment using GIS: a case study of the Brunette River watershed in British Columbia, Canada	10.1016/S0304-3894(98)00120-4
Martins, FLC; Giordano, F; Barrella, W	SOCIO-ENVIRONMENTAL VULNERABILITY OF WATER IN THE ESTUARY OF THE METROPOLITAN REGION OF SANTOS (BRAZIL)	10.2478/quageo-2021-0040
Xie, Y; Yang, L; Zhou, CB	EVALUATION ON THE HEALTH HAZARDS OF ATMOSPHERIC PARTICULATE POLLUTION TO OUTDOOR FITNESS PEOPLE IN HUNAN PROVINCE
Gentile, JH; Harwell, MA; Cropper, W; Harwell, CC; DeAngelis, D; Davis, S; Ogden, JC; Lirman, D	Ecological conceptual models: a framework and case study on ecosystem management for South Florida sustainability	10.1016/S0048-9697(01)00746-X
Mackey, TK; Nayyar, G	Digital danger: a review of the global public health, patient safety and cybersecurity threats posed by illicit online pharmacies	10.1093/bmb/ldw016
Ma, YL; Lin, WW; Guo, SS; Xie, LH; He, DC; Cheng, ZB	Human Activity Played a Key Role in Rice Stripe Disease Epidemics: From an Empirical Evaluation of over a 10-Year Period	10.3390/agriculture12091484
Miller, WA; Miller, MA; Gardner, IA; Atwill, ER; Harris, M; Ames, J; Jessup, D; Melli, A; Paradies, D; Worcester, K; Olin, P; Barnes, N; Conrad, PA	New genotypes and factors associated with Cryptosporidium detection in mussels (Mytilus spp.) along the California coast	10.1016/j.ijpara.2005.04.002
Goutard, FL; Binot, A; Duboz, R; Rasamoelina-Andriamanivo, H; Pedrono, M; Holl, D; Peyre, MI; Cappelle, J; Chevalier, V; Figuie, M; Molia, S; Roger, FL	How to reach the poor? Surveillance in low-income countries, lessons from experiences in Cambodia and Madagascar	10.1016/j.prevetmed.2015.02.014
Vatovec, C; Van Wagoner, E; Evans, C	Investigating sources of pharmaceutical pollution: Survey of over-the-counter and prescription medication purchasing, use, and disposal practices among university students	10.1016/j.jenvman.2017.04.101
Ellwanger, JH; Fearnside, PM; Ziliotto, M; Valverde-Villegas, JM; Da Veiga, ABG; Vieira, GF; Bach, E; Cardoso, JC; Muller, NFD; Lopes, G; Caesar, L; Kulmann-Leal, B; Kaminski, VL; Silveira, ES; Spilki, FR; Weber, MN; Almeida, SED; Da Hora, VP; Chies, JAB	Synthesizing the connections between environmental disturbances and zoonotic spillover	10.1590/0001-3765202220211530
Pena-Quistial, MG; Benavides-Montano, JA; Duque, NJR; Benavides-Montano, GA	Prevalence and associated risk factors of Intestinal parasites in rural high-mountain communities of the Valle del Cauca-Colombia	10.1371/journal.pntd.0008734
Bakhmatova, KA; Matynyan, NN; Sheshukova, AA	Anthropogenic Soils of Urban Parks: A Review	10.1134/S1064229322010021
Markovic, S; Rodic, A; Salom, I; Milicevic, O; Djordjevic, M; Djordjevic, M	COVID-19 severity determinants inferred through ecological and epidemiological modeling	10.1016/j.onehlt.2021.100355
Moola, S; Beri, D; Salam, A; Jagnoor, J; Teja, A; Bhaumik, S	Leptospirosis prevalence and risk factors in India: Evidence gap maps	10.1177/00494755211005203
Melo, MA; Braga, DD; Mansho, W; Carvalho, RR; de Oliveira, DC; Rosa, AR	Morcegos urbanos de Guarulhos: alta riqueza de especies e dominancia de especies ecologicamente flexiveis reveladas a partir de dados de monitoramento da raiva	10.1590/1678-4766e2021009
Ramos, P; Abreu, N	Environmental impact assessment of Foz do Arelho sewage plume using MARES AUV
Castillo, PG	Living among tailing sands. Sanitary uncertainty and environmental suffering in Chanaral (Chile)	10.4067/S0718-83582021000100083
Modu, B; Polovina, N; Lan, Y; Konur, S; Asyhari, AT; Peng, Y	Towards a Predictive Analytics-Based Intelligent Malaria Outbreak Warning System	10.3390/app7080836
Iyer, MS; Lo, CB; Scherzer, DI; MacDowell, D; Gupta, N; McManus, E; Stewart, C; Linakis, SW; Stanley, R	The COVID-19 Elective for Pediatric Residents: Learning About Systems-Based Practice During a Pandemic	10.7759/cureus.13085
Wesseling, C; Crowe, J; Hogstedt, C; Jakobsson, K; Lucas, R; Wegman, DH	Resolving the Enigma of the Mesoamerican Nephropathy: A Research Workshop Summary	10.1053/j.ajkd.2013.08.014
Haile, GG; Tang, QH; Li, WH; Liu, XC; Zhang, XJ	Drought: Progress in broadening its understanding	10.1002/wat2.1407
Sun, CY; Zhang, JQ; Ma, QY; Chen, YN	Human Health and Ecological Risk Assessment of 16 Polycyclic Aromatic Hydrocarbons in Drinking Source Water from a Large Mixed-Use Reservoir	10.3390/ijerph121113956
Standley, CJ; Vounatsou, P; Gosoniu, L; Jorgensen, A; Adriko, M; Lwambo, NJS; Lange, CN; Kabatereine, NB; Stothard, JR	The distribution of Biomphalaria (Gastropoda: Planorbidae) in Lake Victoria with ecological and spatial predictions using Bayesian modelling	10.1007/s10750-011-0962-3
Destoumieux-Garzon, D; Mavingui, P; Boetsch, G; Boissier, J; Darriet, F; Duboz, P; Fritsch, C; Giraudoux, P; Le Roux, F; Morand, S; Paillard, C; Pontier, D; Sueur, C; Voituron, Y	The One Health Concept: 10 Years Old and a Long Road Ahead	10.3389/fvets.2018.00014
Matthews, J; Van der Velde, G; Collas, FPL; De Hoop, L; Koopman, KR; Hendriks, AJ; Leuven, RSEW	Inconsistencies in the risk classification of alien species and implications for risk assessment in the European Union	10.1002/ecs2.1832
Pry, JM; Jackson, W; Rupasinghe, R; Lishanthe, G; Badurdeen, Z; Abeysekara, T; Chandrajith, R; Smith, W; Wickramasinghe, S	A pilot case-control study using a one health approach to evaluate behavioral, environmental, and occupational risk factors for chronic kidney disease of unknown etiology in Sri Lanka	10.1186/s42522-020-00034-3
Tonmoy, FN; El-Zein, A; Hinkel, J	Assessment of vulnerability to climate change using indicators: a meta-analysis of the literature	10.1002/wcc.314
Chiesa, F; Tomassone, L; Savic, S; Bellato, A; Mihalca, AD; Modry, D; Hasler, B; De Meneghi, D	A Survey on One Health Perception and Experiences in Europe and Neighboring Areas	10.3389/fpubh.2021.609949
Stellefson, M; Becker, CM; Paige, SR; Spratt, S	Planting a Tree Model for Public Health: Shifting the Paradigm Toward Chronic Wellness	10.1080/19325037.2019.1590260
Pinter, A; Prist, PR; Marrelli, MT	Biodiversity and public health interface	10.1590/1676-0611-BN-2021-1280
Sanger, D; Blair, A; DiDonato, G; Washburn, T; Jones, S; Riekerk, G; Wirth, E; Stewart, J; White, D; Vandiver, L; Holland, AF	Impacts of Coastal Development on the Ecology of Tidal Creek Ecosystems of the US Southeast Including Consequences to Humans	10.1007/s12237-013-9635-y
Napoli, C; Dente, MG; Karki, T; Riccardo, F; Rossi, P; Declich, S	Screening for Infectious Diseases among Newly Arrived Migrants: Experiences and Practices in Non-EU Countries of the Mediterranean Basin and Black Sea	10.3390/ijerph121215002
Loan, HK; Cuong, NV; Takhampunya, R; Klangthong, K; Osikowicz, L; Kiet, BT; Campbell, J; Bryant, J; Promstaporn, S; Kosoy, M; Hoang, NV; Morand, S; Chaval, Y; Hien, VB; Carrique-Mas, J	Bartonella Species and Trombiculid Mites of Rats from the Mekong Delta of Vietnam	10.1089/vbz.2014.1604
Brands, E; Rajagopal, R	Economics of place-based monitoring under the safe drinking water act, part I: spatial and temporal patterns of contaminants, and design of screening strategies	10.1007/s10661-007-9959-9
Carducci, AL; Agodi, A; Ancona, C; Angelini, P; Bagordo, F; Barbone, F; Birbaum, L; Carreri, V; Casuccio, A; Conti, A; Conversano, M; De Donno, A; De Giglio, O; Desiante, F; Di Pietro, A; Dogliotti, E; Donato, F; Fara, GM; Fiore, M; Forastiere, F; Giammanco, G; Izzotti, A; Montagna, MT; Conti, GO; Petronio, MG; Sciacca, S; Signorelli, C; Testai, E; Verani, M; Vinceti, M; Vitale, F; Ferrante, M; A…	Impact of the environment on the health: From theory to practice	10.1016/j.envres.2020.110517
Sarkar, C; Webster, C; Gallacher, J	Residential greenness and prevalence of major depressive disorders: a cross-sectional, observational, associational study of 94 879 adult UK Biobank participants	10.1016/S2542-5196(18)30051-2
Angelini, P; Parodi, P; Bellini, R; Venturi, G; Montarsi, F; Capelli, G	The CCM Project Preventing vector-borne diseases through the development and pilot implementation of new operational supporting tools	10.19191/EP21.5.A003.098
He, Y; Guo, CS; Lv, JP; Deng, YH; Xu, J	Occurrence, sources, and ecological risks of three classes of insecticides in sediments of the Liaohe River basin, China	10.1007/s11356-021-15060-5
[truncated: 712 more rows]

## Sheet: 2 - TOTAL RAW DATA
AUTHORS	TITLE	DOI	2365
[truncated: 2,365 more rows]

## Sheet: 3 - ABSTRACT-TITLE
AUTHORS	TITLE	DOI	I	EC	NOTA BENE
[truncated: 1,661 more rows]

## Sheet: 4 - INCLUSION
ID_A	AUTHORS	TITLE (in french)	DOI	JOURNAL	PARUTION	READ ON:	TYPE	INTER	SCALE	REGION	COUNTRY	CONTEXT (in french)	FUNDING STATEMENT	CONFLICT
[truncated: 65 more rows]

[truncated: 4 more sheets: 5 - COMPLEMENTARY, 6 - RAW FACTORS, 8 - CATEGORIZATION, 9 - FACTORS GRID]
